# Supplementary material for: Hypoxia-Induced MicroRNA-210 Targets Neurodegenerative Pathways
Source: Noncoding RNA. 2018 Mar 27;4(2):10. doi: 10.3390/ncrna4020010 (PMC6027187; doi:10.3390/ncrna4020010)
Supplement: Supplementary file 1 [file ncrna-04-00010-s001.zip]

Archive with 2 entries (2 files):
- Supplementary Tables 1-5.xlsx
- ncrna-282068-Supplementary.pdf
