# Supplementary material for: Hypoxia-Induced MicroRNA-210 Targets Neurodegenerative Pathways
Source: Noncoding RNA. 2018 Mar 27;4(2):10. doi: 10.3390/ncrna4020010 (PMC6027187; doi:10.3390/ncrna4020010)
Supplement: Supplementary file 1 [file ncrna-04-00010-s001.zip › Supplementary Tables 1-5.xlsx]

## Sheet: Table S1
Supplementary Table 1. RNAseq Data -Significantly Enriched Genes
Gene Symbol	Official Gene Name	log2 Fold Change	Fold Change	p-value	p-adj
OST4	Oligosaccharyltransferase Complex Subunit 4 (Non-Catalytic)	2.8698	7.30961	1.78396e-95	1.96164e-91
RPL28	Ribosomal Protein L28	2.59053	6.02321	1.97264e-58	1.08456e-54
PGLS	6-Phosphogluconolactonase	2.64913	6.27288	4.74607e-46	1.73959e-42
NME4	NME/NM23 Nucleoside Diphosphate Kinase 4	2.31421	4.97334	1.22258e-33	3.36088e-30
NDUFS7	NADH:Ubiquinone Oxidoreductase Core Subunit S7	2.34153	5.06839	4.30515e-32	9.46789e-29
MLST8	MTOR Associated Protein, LST8 Homolog	2.14047	4.40905	1.89378e-30	3.47067e-27
PPDPF	Pancreatic Progenitor Cell Differentiation and Proliferation Factor	2.10049	4.28855	1.60909e-29	2.52765e-26
SLC39A4	Solute Carrier Family 39 (Zinc Transporter), Member 4	2.43916	5.42326	5.45866e-29	7.50292e-26
GRINA	Glutamate Receptor, Ionotropic, N-Methyl D-Aspartate-Associated Protein 1 (Glutamate Binding)	2.05631	4.1592	8.33678e-29	1.01857e-25
PEMT	Phosphatidylethanolamine N-Methyltransferase	2.26419	4.80384	1.45947e-28	1.45893e-25
AP2S1	Adaptor Related Protein Complex 2 Sigma 1 Subunit	2.16933	4.49813	1.37957e-28	1.45893e-25
PPP1CA	Protein Phosphatase 1, Catalytic Subunit, Alpha Isozyme	2.26515	4.80704	9.82719e-28	9.00498e-25
VEGFB	Vascular Endothelial Growth Factor B	2.13663	4.39734	1.50021e-27	1.26895e-24
SH3BGRL3	SH3 Domain Binding Glutamate-Rich Protein Like 3	1.99415	3.98381	8.79062e-27	6.9044e-24
TMUB1	Transmembrane and Ubiquitin-Like Domain Containing 1	2.08717	4.24912	5.15405e-26	3.77827e-23
GNG5	Guanine Nucleotide Binding Protein (G Protein), Gamma 5	2.38131	5.21008	6.84356e-26	4.70323e-23
CD320	CD320 Molecule	2.23897	4.72059	7.30474e-26	4.72488e-23
EIF4EBP1	Eukaryotic Translation Initiation Factor 4E Binding Protein 1	2.01282	4.03572	9.07812e-26	5.54572e-23
GDAP1L1	Ganglioside Induced Differentiation Associated Protein 1-Like 1	2.07478	4.21281	6.02868e-25	3.48902e-22
LY6E	Lymphocyte Antigen 6 Complex, Locus E	2.18396	4.54398	1.66092e-24	9.13174e-22
SRM	Spermidine Synthase	2.06716	4.19061	1.33059e-23	6.96721e-21
CLPP	Caseinolytic Mitochondrial Matrix Peptidase Proteolytic Subunit	2.10862	4.31279	3.5605e-23	1.7796e-20
PTMS	Parathymosin	1.9857	3.96053	1.88905e-22	9.03132e-20
HSPB1	Heat Shock Protein Family B (Small) Member 1	2.10934	4.31494	2.59016e-22	1.18673e-19
RPLP0	Ribosomal Protein, Large, P0	1.91684	3.77595	2.41389e-21	1.06173e-18
ATP5G2	ATP Synthase, H+ Transporting, Mitochondrial Fo Complex Subunit C2 (Subunit 9)	1.87207	3.66058	2.69741e-21	1.1408e-18
TRAPPC1	Trafficking Protein Particle Complex 1	1.87391	3.66524	2.82351e-20	1.1499e-17
ZNF581	Zinc Finger Protein 581	2.02136	4.05966	4.25e-20	1.66904e-17
MPST	Mercaptopyruvate Sulfurtransferase	2.07991	4.22779	4.92712e-20	1.86823e-17
ATP6V0C	ATPase, H+ Transporting, Lysosomal 16kDa, V0 Subunit C	2.05257	4.14844	5.19216e-20	1.9031e-17
TMEM261	Transmembrane Protein 261	2.20459	4.60944	5.96754e-20	2.0506e-17
MAF1	MAF1 Homolog, Negative Regulator of RNA Polymerase III	1.88214	3.68622	5.94816e-20	2.0506e-17
C1QL1	Complement Component 1, Q Subcomponent-Like 1	2.25575	4.77582	6.55725e-20	2.18496e-17
ABHD14A	Abhydrolase Domain Containing 14A	2.38304	5.21634	1.43928e-19	4.6548e-17
UBA52	Ubiquitin A-52 Residue Ribosomal Protein Fusion Product 1	1.86683	3.64729	2.30132e-19	7.2301e-17
APRT	Adenine Phosphoribosyltransferase	2.07268	4.20667	3.63913e-19	1.11155e-16
FTL	Ferritin, Light Polypeptide	1.82678	3.54745	6.53478e-19	1.94207e-16
HAGH	Hydroxyacylglutathione Hydrolase	1.96856	3.91378	2.08692e-18	6.03889e-16
ADRM1	Adhesion Regulating Molecule 1	1.88289	3.68813	2.30366e-18	6.49514e-16
ALDOA	Aldolase, Fructose-Bisphosphate A	1.92925	3.80856	4.31339e-18	1.18575e-15
BCKDK	Branched Chain Ketoacid Dehydrogenase Kinase	1.97393	3.92837	4.73118e-18	1.26888e-15
CRIP2	Cysteine-Rich Protein 2	2.04303	4.1211	6.13274e-18	1.60561e-15
TCEA2	Transcription Elongation Factor A (SII), 2	2.07736	4.22035	1.00528e-17	2.57071e-15
GRAMD1A	Gram Domain Containing 1A	1.82017	3.53122	1.12865e-17	2.82061e-15
RTN2	Reticulon 2	1.85875	3.62693	1.39886e-17	3.41818e-15
UBE2C	Ubiquitin Conjugating Enzyme E2C	1.80899	3.50397	2.58565e-17	6.18083e-15
SSNA1	Sjogren Syndrome Nuclear Autoantigen 1	2.05624	4.15902	2.9933e-17	7.00305e-15
TAF10	TATA-Box Binding Protein Associated Factor 10	2.28453	4.87206	3.33793e-17	7.64663e-15
ATP6V0E2	ATPase, H+ Transporting V0 Subunit E2	1.87832	3.67648	3.48542e-17	7.82157e-15
TRAF4	TNF Receptor Associated Factor 4	1.86099	3.63257	4.09373e-17	9.00294e-15
NDUFAF3	NADH:Ubiquinone Oxidoreductase Complex Assembly Factor 3	2.08198	4.23389	5.15414e-17	1.11127e-14
IDH3G	Isocitrate Dehydrogenase 3 (NAD+) Gamma	1.98139	3.94873	5.34411e-17	1.13007e-14
CSNK2B	Casein Kinase 2, Beta Polypeptide	1.82873	3.55223	7.12797e-17	1.47885e-14
TMEM205	Transmembrane Protein 205	1.91594	3.77361	1.02564e-16	2.0885e-14
RNF126	Ring Finger Protein 126	1.94488	3.85005	1.05801e-16	2.11524e-14
MZT2A	Mitotic Spindle Organizing Protein 2A	2.11456	4.33057	1.10072e-16	2.16134e-14
HSF1	Heat Shock Transcription Factor 1	1.8686	3.65178	1.1544e-16	2.22698e-14
TCEB2	Transcription Elongation Factor B (SIII), Polypeptide 2 (18kDa, Elongin B)	1.99705	3.99182	1.51348e-16	2.86934e-14
UBE2S	Ubiquitin Conjugating Enzyme E2S	1.95738	3.88355	1.5615e-16	2.91022e-14
C7orf50	Chromosome 7 Open Reading Frame 50	1.83506	3.56786	3.43327e-16	6.29203e-14
FIBP	Fibroblast Growth Factor (Acidic) Intracellular Binding Protein	1.93066	3.81229	4.17559e-16	7.52701e-14
POP7	POP7 Homolog, Ribonuclease P/MRP Subunit	1.88399	3.69095	4.31991e-16	7.66158e-14
PDLIM7	PDZ and LIM Domain 7	1.97447	3.92984	4.65296e-16	7.94592e-14
GAMT	Guanidinoacetate N-Methyltransferase	1.96214	3.89641	4.6568e-16	7.94592e-14
TK1	Thymidine Kinase 1, Soluble	1.86753	3.64907	4.69702e-16	7.94592e-14
FAM89B	Family with Sequence Similarity 89 Member B	1.97391	3.92831	4.99677e-16	8.31964e-14
AKT1S1	AKT1 Substrate 1 (Proline Rich)	1.80891	3.50377	5.06926e-16	8.31964e-14
MAZ	MYC-Associated Zinc Finger Protein (Purine-Binding Transcription Factor)	1.82155	3.53461	6.74546e-16	1.09078e-13
POLR2J	Polymerase (RNA) II (DNA Directed) Polypeptide J, 13.3kDa	1.81856	3.52728	7.36205e-16	1.17323e-13
RAMP2	Receptor (G Protein-Coupled) Activity Modifying Protein 2	2.29047	4.89215	8.19515e-16	1.28734e-13
PCBD1	Pterin-4 Alpha-Carbinolamine Dehydratase/Dimerization Cofactor of Hepatocyte Nuclear Factor 1 Alpha	1.86459	3.64165	9.18285e-16	1.42218e-13
BTBD2	BTB (POZ) Domain Containing 2	1.7913	3.46126	1.66852e-15	2.5482e-13
ABHD17A	Abhydrolase Domain Containing 17A	1.89921	3.73008	1.99464e-15	3.00454e-13
SHARPIN	SHANK Associated RH Domain Interactor	2.0604	4.17102	2.03127e-15	3.01836e-13
C1orf233	Chromosome 1 Open Reading Frame 233	1.83616	3.57058	2.18172e-15	3.19869e-13
MAP2K2	Mitogen-Activated Protein Kinase Kinase 2	1.86681	3.64724	2.81415e-15	4.07163e-13
SF3B5	Splicing Factor 3b Subunit 5	1.82141	3.53427	3.60111e-15	5.14257e-13
MRPS34	Mitochondrial Ribosomal Protein S34	1.81922	3.5289	3.85676e-15	5.43705e-13
C16orf13	Chromosome 16 Open Reading Frame 13	2.16603	4.48788	5.41527e-15	7.4942e-13
MAD2L2	MAD2 Mitotic Arrest Deficient-Like 2 (Yeast)	1.81812	3.52621	5.45231e-15	7.4942e-13
PDXP	Pyridoxal (Pyridoxine, Vitamin B6) Phosphatase	1.81804	3.52602	5.66134e-15	7.59173e-13
SLC9A3R1	Solute Carrier Family 9, Subfamily A (NHE3, Cation Proton Antiporter 3), Member 3 Regulator 1	1.77323	3.41819	5.61919e-15	7.59173e-13
MRPL55	Mitochondrial Ribosomal Protein L55	1.97471	3.93051	8.52604e-15	1.12955e-12
UBXN6	UBX Domain Protein 6	1.82282	3.53773	9.11888e-15	1.1937e-12
PHOX2A	Paired-Like Homeobox 2A	1.74191	3.34478	9.23836e-15	1.19512e-12
TBCB	Tubulin Folding Cofactor B	1.87349	3.66419	1.48062e-14	1.89313e-12
FAAP20	Fanconi Anemia Core Complex Associated Protein 20	1.88936	3.70471	1.6815e-14	2.12527e-12
FBXW5	F-box and WD Repeat Domain Containing 5	1.82994	3.55523	1.8515e-14	2.31353e-12
GPR137	G Protein-Coupled Receptor 137	1.82789	3.55016	2.49791e-14	3.08618e-12
PDLIM4	PDZ and LIM Domain 4	1.95539	3.8782	2.55508e-14	3.12173e-12
GPS1	G Protein Pathway Suppressor 1	1.79735	3.47581	3.24439e-14	3.92036e-12
ARL2	ADP Ribosylation Factor Like GTPase 2	2.16982	4.49966	3.93654e-14	4.70502e-12
SHISA4	Shisa Family Member 4	2.05468	4.15452	4.54129e-14	5.36947e-12
RNF208	Ring Finger Protein 208	1.80769	3.50081	5.21387e-14	6.09911e-12
RPLP2	Ribosomal Protein, Large, P2	1.76167	3.3909	5.97609e-14	6.91717e-12
GPS2	G Protein Pathway Suppressor 2	1.72417	3.30391	6.15418e-14	7.0491e-12
ARHGDIA	Rho GDP Dissociation Inhibitor (Gdi) Alpha	1.73587	3.3308	7.70395e-14	8.73326e-12
RPUSD1	RNA Pseudouridylate Synthase Domain Containing 1	1.82933	3.55371	8.67329e-14	9.73178e-12
EVA1B	Eva-1 Homolog B (C. Elegans)	2.24914	4.754	9.27299e-14	1.02996e-11
LRP3	LDL Receptor Related Protein 3	1.82496	3.54298	1.07175e-13	1.17849e-11
TIMP1	TIMP Metallopeptidase Inhibitor 1	1.84788	3.59971	1.20065e-13	1.30717e-11
GNB2	Guanine Nucleotide Binding Protein (G Protein), Beta Polypeptide 2	1.79896	3.47969	1.77379e-13	1.91222e-11
ACOT7	Acyl-Coa Thioesterase 7	1.79025	3.45874	1.93304e-13	2.06366e-11
MAFG-AS1	MAFG Antisense RNA 1 (Head To Head)	2.12367	4.358	2.07669e-13	2.18825e-11
IMP4	IMP4 Homolog, U3 Small Nucleolar Ribonucleoprotein	1.81895	3.52823	2.08954e-13	2.18825e-11
CDT1	Chromatin Licensing and DNA Replication Factor 1	1.78971	3.45747	2.63326e-13	2.73164e-11
ATP5D	ATP Synthase, H+ Transporting, Mitochondrial F1 Complex, Delta Subunit	1.99553	3.98762	2.83908e-13	2.91762e-11
NNAT	Neuronatin	1.80223	3.48759	3.07611e-13	3.13193e-11
ROGDI	Rogdi Homolog	1.85356	3.61392	4.01227e-13	4.04761e-11
CALY	Calcyon Neuron-Specific Vesicular Protein	2.08872	4.25369	4.12649e-13	4.12499e-11
GPX1	Glutathione Peroxidase 1	1.89486	3.71885	4.72989e-13	4.68557e-11
THAP4	THAP Domain Containing 4	1.67804	3.19993	4.87285e-13	4.78409e-11
MYL6B	Myosin Light Chain 6B	1.68816	3.22247	5.70729e-13	5.55375e-11
C12orf10	Chromosome 12 Open Reading Frame 10	1.82492	3.54287	6.43781e-13	6.20966e-11
NAA10	N(Alpha)-Acetyltransferase 10, NatA Catalytic Subunit	1.77947	3.433	6.94627e-13	6.64184e-11
LSM10	LSM10, U7 Small Nuclear RNA Associated	1.95553	3.87857	7.26589e-13	6.79804e-11
FAM96B	Family with Sequence Similarity 96 Member B	1.89797	3.72689	7.2951e-13	6.79804e-11
DGCR6L	Digeorge Syndrome Critical Region Gene 6-Like	1.86805	3.6504	7.21448e-13	6.79804e-11
C19orf24	Chromosome 19 Open Reading Frame 24	2.01137	4.03164	1.25772e-12	1.16217e-10
CHCHD5	Coiled-Coil-Helix-Coiled-Coil-Helix Domain Containing 5	2.09378	4.26865	1.44774e-12	1.32661e-10
BAD	BCL2 Associated Agonist of Cell Death	1.87447	3.66667	1.583e-12	1.43857e-10
PSMD8	Proteasome 26S Subunit, Non-ATPase 8	1.74906	3.36139	2.00999e-12	1.81162e-10
RPP25	Ribonuclease P/MRP 25kDa Subunit	1.75547	3.37637	2.1092e-12	1.88559e-10
KXD1	KxDL Motif Containing 1	1.7421	3.34523	2.38093e-12	2.11135e-10
NAT6	N-Acetyltransferase 6 (GCN5-Related)	2.21054	4.62849	2.57144e-12	2.26204e-10
EPN1	Epsin 1	1.71524	3.28351	3.58242e-12	3.12637e-10
HDDC3	HD Domain Containing 3	1.84571	3.5943	3.81968e-12	3.29131e-10
MGAT4B	Mannosyl (Alpha-1,3-)-Glycoprotein Beta-1,4-N-Acetylglucosaminyltransferase, Isozyme B	1.69958	3.24806	3.83129e-12	3.29131e-10
STX10	Syntaxin 10	1.70204	3.25361	4.26229e-12	3.63319e-10
EIF3F	Eukaryotic Translation Initiation Factor 3 Subunit F	1.57438	2.97807	4.32465e-12	3.65799e-10
RPL18A	Ribosomal Protein L18A	1.76511	3.39899	4.48542e-12	3.76502e-10
TP53I13	Tumor Protein p53 Inducible Protein 13	1.89341	3.71512	4.8087e-12	4.0058e-10
PAFAH1B3	Platelet Activating Factor Acetylhydrolase 1b Catalytic Subunit 3	2.0086	4.02393	5.6492e-12	4.63719e-10
AKR7A2	Aldo-Keto Reductase Family 7, Member A2	1.87236	3.6613	5.65099e-12	4.63719e-10
GAS2L1	Growth Arrest Specific 2 Like 1	1.88307	3.6886	6.12705e-12	4.9906e-10
TRAPPC5	Trafficking Protein Particle Complex 5	2.09339	4.26748	6.614e-12	5.33109e-10
PRRX2	Paired Related Homeobox 2	1.96148	3.89462	6.64204e-12	5.33109e-10
EVL	Enah/Vasp-Like	1.603	3.03775	7.21654e-12	5.75023e-10
HAGHL	Hydroxyacylglutathione Hydrolase-Like	2.40126	5.28265	9.68571e-12	7.66216e-10
BSG	Basigin (Ok Blood Group)	1.67983	3.20391	9.89232e-12	7.76971e-10
MRPL12	Mitochondrial Ribosomal Protein L12	1.75925	3.38523	1.00986e-11	7.87548e-10
NRGN	Neurogranin	1.91954	3.78303	1.0926e-11	8.46075e-10
CUTA	CutA Divalent Cation Tolerance Homolog (E. Coli)	1.72666	3.3096	1.10132e-11	8.46857e-10
AURKB	Aurora Kinase B	1.76252	3.39291	1.22411e-11	9.34741e-10
MVB12A	Multivesicular Body Subunit 12A	1.87415	3.66586	1.28059e-11	9.70303e-10
RPL10A	Ribosomal Protein L10a	1.68492	3.21524	1.28832e-11	9.70303e-10
SSBP4	Single Stranded DNA Binding Protein 4	1.83411	3.5655	1.32976e-11	9.94694e-10
CPTP	Ceramide-1-Phosphate Transfer Protein	1.87355	3.66433	1.40217e-11	1.04177e-09
SAC3D1	SAC3 Domain Containing 1	2.00686	4.01906	1.44238e-11	1.06445e-09
RPLP1	Ribosomal Protein, Large, P1	1.79963	3.4813	1.58279e-11	1.15421e-09
NDUFS8	NADH:Ubiquinone Oxidoreductase Core Subunit S8	1.74473	3.35133	1.58499e-11	1.15421e-09
RNF181	Ring Finger Protein 181	1.77315	3.418	1.66247e-11	1.20267e-09
ZNF524	Zinc Finger Protein 524	2.26081	4.79262	1.92062e-11	1.38033e-09
H2AFX	H2A Histone Family Member X	1.78257	3.44039	2.26959e-11	1.62055e-09
UBTD1	Ubiquitin Domain Containing 1	1.90968	3.75727	2.41757e-11	1.71507e-09
RAB5C	RAB5C, Member Ras Oncogene Family	1.61722	3.06784	2.52742e-11	1.78151e-09
SLC9A3R2	Solute Carrier Family 9, Subfamily A (NHE3, Cation Proton Antiporter 3), Member 3 Regulator 2	1.92257	3.79098	2.69709e-11	1.88899e-09
PFDN5	Prefoldin Subunit 5	1.57576	2.98092	2.72858e-11	1.89895e-09
RPL18	Ribosomal Protein L18	1.87275	3.66231	2.90718e-11	2.01053e-09
SPATC1L	Spermatogenesis and Centriole Associated 1-Like	1.99648	3.99025	3.1433e-11	2.16023e-09
FEV	FEV (ETS Oncogene Family)	1.67199	3.18654	3.20265e-11	2.18735e-09
MOSPD3	Motile Sperm Domain Containing 3	1.77742	3.42812	3.29528e-11	2.23672e-09
EMD	Emerin	1.76156	3.39064	3.47454e-11	2.34393e-09
TSTA3	Tissue Specific Transplantation Antigen P35B	1.71151	3.27503	3.55543e-11	2.38387e-09
C12orf57	Chromosome 12 Open Reading Frame 57	1.78354	3.4427	3.59015e-11	2.39256e-09
MRPL57	Mitochondrial Ribosomal Protein L57	1.84979	3.60447	3.65632e-11	2.42198e-09
TSPO	Translocator Protein	2.0098	4.02726	4.6434e-11	3.05742e-09
PFN1	Profilin 1	1.723	3.30123	6.26093e-11	4.09793e-09
B3GAT3	Beta-1,3-Glucuronyltransferase 3	1.81045	3.50752	6.59775e-11	4.29283e-09
SERINC2	Serine Incorporator 2	1.78358	3.44279	7.27078e-11	4.70291e-09
POLR2L	Polymerase (RNA) II (DNA Directed) Polypeptide L, 7.6kDa	1.97812	3.93979	7.81995e-11	4.99932e-09
PLP2	Proteolipid Protein 2 (Colonic Epithelium-Enriched)	1.66535	3.1719	7.8135e-11	4.99932e-09
G6PD	Glucose-6-Phosphate Dehydrogenase	1.64959	3.13745	8.78867e-11	5.58614e-09
GSTP1	Glutathione S-Transferase pi 1	1.74233	3.34576	9.29838e-11	5.87615e-09
METTL22	Methyltransferase Like 22	1.86155	3.63399	9.50751e-11	5.97398e-09
MRPL4	Mitochondrial Ribosomal Protein L4	1.72133	3.29739	9.87491e-11	6.16957e-09
RPL36	Ribosomal Protein L36	1.82416	3.54101	1.0113e-10	6.27028e-09
KRTCAP2	Keratinocyte Associated Protein 2	1.72966	3.3165	1.01501e-10	6.27028e-09
FAM57B	Family with Sequence Similarity 57 Member B	1.71866	3.29131	1.09514e-10	6.72746e-09
MPG	N-Methylpurine DNA Glycosylase	1.84171	3.58435	1.12874e-10	6.89538e-09
ST6GALNAC4	ST6 (Alpha-N-Acetyl-Neuraminyl-2,3-Beta-Galactosyl-1,3)-N-Acetylgalactosaminide Alpha-2,6-Sialyltransferase 4	1.74316	3.34767	1.1791e-10	7.16319e-09
NINJ1	Ninjurin 1	1.86221	3.63565	1.32943e-10	8.0321e-09
VPS28	Vacuolar Protein Sorting 28 Homolog (S. Cerevisiae)	1.66804	3.17783	1.40055e-10	8.41555e-09
GAPDH	Glyceraldehyde-3-Phosphate Dehydrogenase	1.69441	3.23646	1.41207e-10	8.43867e-09
SSR4	Signal Sequence Receptor, Delta	1.77422	3.42052	1.44799e-10	8.60653e-09
SLC25A1	Solute Carrier Family 25 (Mitochondrial Carrier; Citrate Transporter), Member 1	1.73877	3.3375	1.49299e-10	8.82629e-09
MYBL2	V-Myb Avian Myeloblastosis Viral Oncogene Homolog-Like 2	1.60183	3.03529	1.58087e-10	9.29587e-09
CAMK2N2	Calcium/Calmodulin-Dependent Protein Kinase II Inhibitor 2	1.82647	3.54669	1.66547e-10	9.7412e-09
RLTPR	RGD Motif, Leucine Rich Repeats, Tropomodulin Domain and Proline-Rich Containing	1.77829	3.4302	1.86486e-10	1.08497e-08
CDK5R2	Cyclin-Dependent Kinase 5, Regulatory Subunit 2 (P39)	1.67793	3.19968	1.88856e-10	1.09298e-08
PIK3CD-AS2	PIK3CD Antisense RNA 2	1.74015	3.34069	1.98521e-10	1.1429e-08
RHOG	Ras Homolog Family Member G	1.66232	3.16524	2.00387e-10	1.14763e-08
UCP2	Uncoupling Protein 2 (Mitochondrial, Proton Carrier)	1.59163	3.01389	2.65133e-10	1.51057e-08
TMEM222	Transmembrane Protein 222	1.68115	3.20684	2.93669e-10	1.66453e-08
AGPAT1	1-Acylglycerol-3-Phosphate O-Acyltransferase 1	1.57435	2.97802	3.0626e-10	1.72699e-08
C19orf53	Chromosome 19 Open Reading Frame 53	1.79544	3.47121	3.1188e-10	1.74971e-08
G6PC3	Glucose 6 Phosphatase, Catalytic, 3	1.61615	3.06555	3.39851e-10	1.89696e-08
AES	Amino-Terminal Enhancer of Split	1.61889	3.0714	3.4563e-10	1.91947e-08
DPM2	Dolichyl-Phosphate Mannosyltransferase Polypeptide 2, Regulatory Subunit	1.67325	3.18931	3.94255e-10	2.17851e-08
NME3	NME/NM23 Nucleoside Diphosphate Kinase 3	2.03321	4.09314	4.11549e-10	2.2627e-08
AGTRAP	Angiotensin II Receptor-Associated Protein	1.85174	3.60936	4.28665e-10	2.34507e-08
RPS5	Ribosomal Protein S5	1.67733	3.19834	4.5149e-10	2.44561e-08
CAPNS1	Calpain, Small Subunit 1	1.58114	2.99207	4.51082e-10	2.44561e-08
NPW	Neuropeptide W	2.29463	4.90627	4.64959e-10	2.50622e-08
PHPT1	Phosphohistidine Phosphatase 1	1.74672	3.35596	4.84688e-10	2.59982e-08
SLC29A4	Solute Carrier Family 29 (Equilibrative Nucleoside Transporter), Member 4	1.55444	2.93719	5.08541e-10	2.71452e-08
CTXN1	Cortexin 1	2.02104	4.05877	5.16221e-10	2.74221e-08
CNTFR	Ciliary Neurotrophic Factor Receptor	1.53238	2.89262	5.27043e-10	2.78623e-08
DYRK1B	Dual Specificity Tyrosine-(Y)-Phosphorylation Regulated Kinase 1B	1.71122	3.27438	5.77754e-10	3.03971e-08
DPP7	Dipeptidyl-Peptidase 7	1.75177	3.36771	6.57336e-10	3.44194e-08
PRR7	Proline Rich 7 (Synaptic)	1.94393	3.84752	6.60775e-10	3.44354e-08
FAM3A	Family with Sequence Similarity 3 Member A	1.80931	3.50474	7.00957e-10	3.63572e-08
SH3BP1	SH3-Domain Binding Protein 1	1.7805	3.43546	7.86748e-10	4.06154e-08
KCNN1	Potassium Channel, Calcium Activated Intermediate/Small Conductance Subfamily N Alpha, Member 1	1.70132	3.25198	8.90388e-10	4.5751e-08
PNPLA2	Patatin Like Phospholipase Domain Containing 2	1.73574	3.33049	9.10096e-10	4.65461e-08
THOC6	THO Complex 6	1.73129	3.32024	9.64609e-10	4.91058e-08
POLR2I	Polymerase (RNA) II (DNA Directed) Polypeptide I, 14.5kDa	1.95075	3.86575	9.89021e-10	5.01165e-08
CST3	Cystatin C	1.96773	3.91152	1.00421e-09	5.052e-08
TXN2	Thioredoxin 2	1.55791	2.94426	1.00617e-09	5.052e-08
WDR34	WD Repeat Domain 34	1.71614	3.28556	1.09143e-09	5.45516e-08
TIGD5	Tigger Transposable Element Derived 5	1.82849	3.55165	1.2842e-09	6.38963e-08
NUCB1	Nucleobindin 1	1.63629	3.10866	1.52351e-09	7.54619e-08
EEFSEC	Eukaryotic Elongation Factor, Selenocysteine-tRNA-Specific	1.72388	3.30323	1.60136e-09	7.89619e-08
ETHE1	Ethylmalonic Encephalopathy 1	1.95893	3.88774	1.61726e-09	7.93901e-08
ABHD8	Abhydrolase Domain Containing 8	1.81526	3.51924	1.62864e-09	7.95934e-08
MRPS11	Mitochondrial Ribosomal Protein S11	1.68282	3.21055	1.68348e-09	8.16151e-08
PRR14	Proline Rich 14	1.61271	3.05826	1.68485e-09	8.16151e-08
SIGIRR	Single Immunoglobulin and Toll-Interleukin 1 Receptor (Tir) Domain	1.93517	3.82424	1.89164e-09	9.0832e-08
HRAS	Harvey Rat Sarcoma Viral Oncogene Homolog	1.62271	3.07954	1.88946e-09	9.0832e-08
HMG20B	High Mobility Group 20B	1.65113	3.1408	2.02651e-09	9.68847e-08
PHB2	Prohibitin 2	1.58205	2.99395	2.20448e-09	1.04937e-07
PPP1R16A	Protein Phosphatase 1 Regulatory Subunit 16A	1.79357	3.46672	2.36837e-09	1.12253e-07
MAPK8IP1	Mitogen-Activated Protein Kinase 8 Interacting Protein 1	1.66564	3.17254	2.55225e-09	1.20449e-07
OAZ1	Ornithine Decarboxylase Antizyme 1	1.63567	3.10733	2.60438e-09	1.22383e-07
MANEAL	Mannosidase, Endo-Alpha-Like	1.63063	3.09649	2.76871e-09	1.29552e-07
VKORC1	Vitamin K Epoxide Reductase Complex Subunit 1	1.71961	3.29348	2.8022e-09	1.30563e-07
TECR	Trans-2,3-Enoyl-CoA Reductase	1.6256	3.08571	2.89157e-09	1.34159e-07
FAM127A	Family with Sequence Similarity 127 Member A	1.52761	2.88308	2.95575e-09	1.36561e-07
LAMTOR1	Late Endosomal/Lysosomal Adaptor, MAPK and MTOR Activator 1	1.58536	3.00082	3.6555e-09	1.68183e-07
ANKRD13B	Ankyrin Repeat Domain 13B	1.5502	2.92858	3.70411e-09	1.6971e-07
UBE2L6	Ubiquitin Conjugating Enzyme E2L 6	1.60109	3.03372	3.86169e-09	1.76196e-07
CDIPT	CDP-Diacylglycerol--Inositol 3-Phosphatidyltransferase	1.63699	3.11016	3.89951e-09	1.77186e-07
ATP6V1F	ATPase, H+ Transporting, Lysosomal 14kDa, V1 Subunit F	1.64652	3.13078	4.18043e-09	1.89169e-07
PTRHD1	Peptidyl-tRNA Hydrolase Domain Containing 1	1.88838	3.70219	4.20233e-09	1.8938e-07
REEP2	Receptor Accessory Protein 2	1.5791	2.98784	4.49099e-09	2.01563e-07
CPLX1	Complexin 1	1.56471	2.95819	5.01857e-09	2.24326e-07
AK1	Adenylate Kinase 1	1.65853	3.15695	5.36988e-09	2.39057e-07
ZNF213	Zinc Finger Protein 213	1.62662	3.08788	5.46966e-09	2.42517e-07
DNAJC4	Dnaj Heat Shock Protein Family (Hsp40) Member C4	1.60578	3.04361	5.50814e-09	2.43243e-07
POLR2E	Polymerase (RNA) II (DNA Directed) Polypeptide E, 25kDa	1.67763	3.19902	6.20471e-09	2.72908e-07
TUBB3	Tubulin Beta 3 Class III	1.69124	3.22934	6.34038e-09	2.77764e-07
FSD1	Fibronectin Type III and Spry Domain Containing 1	1.61733	3.06808	6.52471e-09	2.84705e-07
TMEM147	Transmembrane Protein 147	1.75189	3.36801	6.88093e-09	2.98044e-07
NPRL3	NPR3-Like, GATOR1 Complex Subunit	1.5613	2.9512	6.88461e-09	2.98044e-07
MMP24-AS1	MMP24 Antisense RNA 1	1.87431	3.66626	7.16895e-09	3.09136e-07
NRM	Nurim (Nuclear Envelope Membrane Protein)	1.62992	3.09495	7.26089e-09	3.11878e-07
JUND	Jun D Proto-Oncogene	1.72464	3.30497	7.42988e-09	3.17895e-07
C20orf27	Chromosome 20 Open Reading Frame 27	1.69849	3.24562	7.5302e-09	3.20938e-07
GLI4	GLI Family Zinc Finger 4	1.9047	3.74431	7.57505e-09	3.21603e-07
PRAF2	PRA1 Domain Family Member 2	1.53743	2.90278	7.74007e-09	3.27346e-07
RHOC	Ras Homolog Family Member C	1.83809	3.57537	8.0196e-09	3.37868e-07
CHPF	Chondroitin Polymerizing Factor	1.65433	3.14777	8.2923e-09	3.48023e-07
PDZD11	PDZ Domain Containing 11	1.57823	2.98604	8.60293e-09	3.59688e-07
WDR13	WD Repeat Domain 13	1.64916	3.13652	9.54237e-09	3.97454e-07
SGF29	SAGA Complex Associated Factor 29	1.86378	3.63959	9.74049e-09	4.04175e-07
MZF1	Myeloid Zinc Finger 1	1.76237	3.39255	9.78003e-09	4.0429e-07
BCAT2	Branched Chain Amino-Acid Transaminase 2, Mitochondrial	1.70723	3.26534	1.05205e-08	4.33271e-07
RPS16	Ribosomal Protein S16	1.66638	3.17418	1.08666e-08	4.45854e-07
RPL7A	Ribosomal Protein L7A	1.55507	2.93848	1.11945e-08	4.57602e-07
REEP6	Receptor Accessory Protein 6	1.71793	3.28964	1.17333e-08	4.7785e-07
SLC18A3	Solute Carrier Family 18 (Vesicular Acetylcholine Transporter), Member 3	1.70231	3.25421	1.23105e-08	4.99505e-07
SLC2A4RG	SLC2A4 Regulator	1.66541	3.17203	1.24481e-08	5.03232e-07
CD81	CD81 Molecule	1.55201	2.93226	1.2642e-08	5.09198e-07
HEIH	Hepatocellular Carcinoma Up-Regulated EZH2-Associated Long Non-Coding RNA	1.66189	3.16431	1.35845e-08	5.45164e-07
RAC3	Ras-Related C3 Botulinum Toxin Substrate 3 (Rho Family, Small GTP Binding Protein Rac3)	1.62435	3.08303	1.42012e-08	5.67841e-07
YDJC	Ydjc Homolog (Bacterial)	1.74931	3.36197	1.42973e-08	5.69614e-07
RITA1	RBPJ Interacting and Tubulin Associated 1	1.67997	3.20422	1.4542e-08	5.75193e-07
FAM195B	Family with Sequence Similarity 195 Member B	1.65119	3.14093	1.45326e-08	5.75193e-07
MFSD10	Major Facilitator Superfamily Domain Containing 10	1.68529	3.21605	1.50058e-08	5.91411e-07
AGPAT2	1-Acylglycerol-3-Phosphate O-Acyltransferase 2	1.62124	3.07639	1.5292e-08	6.00539e-07
GDF15	Growth Differentiation Factor 15	1.87987	3.68043	1.58335e-08	6.19592e-07
PYCR1	Pyrroline-5-Carboxylate Reductase 1	1.64357	3.12437	1.60228e-08	6.24774e-07
ADAM15	ADAM Metallopeptidase Domain 15	1.64593	3.12949	1.68866e-08	6.56133e-07
IGFBP4	Insulin Like Growth Factor Binding Protein 4	1.5708	2.97069	1.69656e-08	6.5688e-07
NOL3	Nucleolar Protein 3	1.77873	3.43123	1.87189e-08	7.22221e-07
SLC26A6	Solute Carrier Family 26 (Anion Exchanger), Member 6	1.73735	3.33423	1.96206e-08	7.54365e-07
ATPAF2	ATP Synthase Mitochondrial F1 Complex Assembly Factor 2	1.79506	3.4703	2.0201e-08	7.73972e-07
DUSP15	Dual Specificity Phosphatase 15	1.85334	3.61337	2.11589e-08	8.07859e-07
ADAT3	Adenosine Deaminase, tRNA-Specific 3	2.14484	4.42242	2.23443e-08	8.50165e-07
MLF2	Myeloid Leukemia Factor 2	1.5015	2.83138	2.289e-08	8.67925e-07
VWA1	Von Willebrand Factor A Domain Containing 1	1.79992	3.48201	2.5831e-08	9.76076e-07
HMX1	H6 Family Homeobox 1	1.97638	3.93505	2.77447e-08	1.04123e-06
MRPS18A	Mitochondrial Ribosomal Protein S18A	1.68442	3.21412	2.76789e-08	1.04123e-06
RALY	Raly Heterogeneous Nuclear Ribonucleoprotein	1.63248	3.10046	2.8667e-08	1.07218e-06
NAPA	NSF Attachment Protein Alpha	1.59918	3.0297	3.03179e-08	1.13009e-06
ATOX1	Antioxidant 1 Copper Chaperone	1.64209	3.12118	3.11701e-08	1.15793e-06
INAFM1	InaF-Motif Containing 1	2.14667	4.42805	3.16346e-08	1.17123e-06
CCDC106	Coiled-Coil Domain Containing 106	1.66241	3.16546	3.44291e-08	1.27041e-06
SELENOO	Selenoprotein O	1.7982	3.47787	3.57315e-08	1.31406e-06
NECAB3	N-Terminal EF-Hand Calcium Binding Protein 3	1.64462	3.12665	3.82353e-08	1.40145e-06
USE1	Unconventional SNARE In The ER 1 Homolog (S. Cerevisiae)	1.7644	3.39734	3.86728e-08	1.41278e-06
RPS28	Ribosomal Protein S28	1.8138	3.51567	3.97044e-08	1.44566e-06
SCARF2	Scavenger Receptor Class F Member 2	1.64612	3.12991	4.04814e-08	1.46909e-06
SPNS1	Spinster Homolog 1 (Drosophila)	1.66159	3.16366	4.06406e-08	1.47001e-06
SH2B2	SH2B Adaptor Protein 2	1.65749	3.15467	4.26981e-08	1.53937e-06
ACD	Adrenocortical Dysplasia Homolog (Mouse)	1.57665	2.98277	4.44449e-08	1.59711e-06
PGAP2	Post-GPI Attachment To Proteins 2	1.64651	3.13075	4.63939e-08	1.65632e-06
UBALD2	UBA-Like Domain Containing 2	1.62326	3.08071	4.6244e-08	1.65632e-06
ERAL1	Era-Like 12S Mitochondrial rRNA Chaperone 1	1.66516	3.17148	4.6776e-08	1.66456e-06
MRPL38	Mitochondrial Ribosomal Protein L38	1.6849	3.21518	4.73371e-08	1.67909e-06
MMP17	Matrix Metallopeptidase 17	1.97286	3.92545	4.76536e-08	1.68489e-06
THEM6	Thioesterase Superfamily Member 6	1.59573	3.02247	5.07743e-08	1.78947e-06
EGFL7	EGF-Like-Domain, Multiple 7	1.82578	3.54499	5.58527e-08	1.96216e-06
ISYNA1	Inositol-3-Phosphate Synthase 1	1.61859	3.07074	5.64435e-08	1.9766e-06
COQ4	Coenzyme Q4	1.69862	3.2459	5.90385e-08	2.06091e-06
C1QTNF4	Cq and Tumor Necrosis Factor Related Protein 4	2.09519	4.27282	6.15513e-08	2.14183e-06
HIST1H2BH	Histone Cluster 1, H2bh	2.09568	4.27426	6.24314e-08	2.1656e-06
RFXANK	Regulatory Factor X Associated Ankyrin Containing Protein	1.72685	3.31004	6.59692e-08	2.28112e-06
TRPT1	tRNA Phosphotransferase 1	1.65096	3.14043	6.73355e-08	2.32107e-06
DEAF1	DEAF1, Transcription Factor	1.51287	2.85376	6.84125e-08	2.35082e-06
NPDC1	Neural Proliferation, Differentiation and Control, 1	1.76798	3.40576	6.99773e-08	2.3971e-06
FRS3	Fibroblast Growth Factor Receptor Substrate 3	1.67452	3.19213	8.1055e-08	2.76795e-06
LSM2	LSM2 Homolog, U6 Small Nuclear RNA and mRNA Degradation Associated	1.62928	3.09359	8.61031e-08	2.92219e-06
GBAT2	Glioblastoma Multiforme-Associated Transcript 2	1.94394	3.84754	9.29968e-08	3.14644e-06
MFSD3	Major Facilitator Superfamily Domain Containing 3	1.78572	3.4479	9.44613e-08	3.18618e-06
SLC25A11	Solute Carrier Family 25 (Mitochondrial Carrier; Oxoglutarate Carrier), Member 11	1.57629	2.98201	9.55191e-08	3.21201e-06
STRN4	Striatin 4	1.5416	2.91117	9.65332e-08	3.23622e-06
GALK1	Galactokinase 1	1.71363	3.27985	1.04027e-07	3.47686e-06
TFR2	Transferrin Receptor 2	1.67066	3.1836	1.0802e-07	3.59937e-06
PTPRN	Protein Tyrosine Phosphatase, Receptor Type, N	1.56383	2.95638	1.28153e-07	4.25732e-06
SHD	Src Homology 2 Domain Containing Transforming Protein D	1.5721	2.97337	1.36414e-07	4.51811e-06
ZNF414	Zinc Finger Protein 414	1.81087	3.50854	1.40029e-07	4.6239e-06
NSUN5	NOP2/Sun RNA Methyltransferase Family Member 5	1.62996	3.09504	1.42412e-07	4.66602e-06
XRCC3	X-Ray Repair Complementing Defective Repair In Chinese Hamster Cells 3	1.62971	3.0945	1.42577e-07	4.66602e-06
TKT	Transketolase	1.60337	3.03853	1.42424e-07	4.66602e-06
PCBP4	Poly(rC) Binding Protein 4	1.54858	2.92529	1.57237e-07	5.13049e-06
TIMM17B	Translocase of Inner Mitochondrial Membrane 17 Homolog B (Yeast)	1.65068	3.13982	1.6376e-07	5.32753e-06
TSPAN4	Tetraspanin 4	1.7839	3.44355	1.69078e-07	5.48432e-06
RAB3IL1	RAB3A Interacting Protein (Rabin3)-Like 1	1.74096	3.34258	1.71202e-07	5.53686e-06
AURKAIP1	Aurora Kinase A Interacting Protein 1	1.61229	3.05736	1.73247e-07	5.58658e-06
MED16	Mediator Complex Subunit 16	1.71656	3.28653	1.80487e-07	5.80302e-06
C11orf84	Chromosome 11 Open Reading Frame 84	1.57005	2.96916	1.83112e-07	5.87028e-06
DCXR	Dicarbonyl/L-Xylulose Reductase	1.71832	3.29052	1.88255e-07	6.0176e-06
PTOV1	Prostate Tumor Overexpressed 1	1.79761	3.47643	1.96329e-07	6.25318e-06
GPX4	Glutathione Peroxidase 4	1.58477	2.99961	1.96763e-07	6.25318e-06
ECI1	Enoyl-CoA Delta Isomerase 1	1.88909	3.70402	2.02618e-07	6.4207e-06
TEAD4	TEA Domain Family Member 4	1.63323	3.10208	2.2338e-07	7.05829e-06
ZNF358	Zinc Finger Protein 358	1.50101	2.83041	2.31407e-07	7.29097e-06
RBCK1	RanBP-Type and C3HC4-Type Zinc Finger Containing 1	1.54935	2.92686	2.32839e-07	7.31514e-06
GET4	Golgi To ER Traffic Protein 4	1.54773	2.92356	2.50481e-07	7.82469e-06
MAP1S	Microtubule Associated Protein 1S	1.67573	3.19481	2.57373e-07	8.01719e-06
SCAMP4	Secretory Carrier Membrane Protein 4	1.50605	2.84031	2.65948e-07	8.26091e-06
PLK1	Polo-Like Kinase 1	1.56295	2.95458	2.67958e-07	8.2999e-06
TIMM50	Translocase of Inner Mitochondrial Membrane 50 Homolog (S. Cerevisiae)	1.6083	3.04893	2.7274e-07	8.42429e-06
ZNF219	Zinc Finger Protein 219	1.66714	3.17583	2.75398e-07	8.48257e-06
SRA1	Steroid Receptor RNA Activator 1	1.60992	3.05234	2.77103e-07	8.51124e-06
TPRN	Taperin	1.75447	3.37402	2.85789e-07	8.75357e-06
RFNG	RFNG O-Fucosylpeptide 3-Beta-N-Acetylglucosaminyltransferase	1.66448	3.17	2.91493e-07	8.90351e-06
C1orf159	Chromosome 1 Open Reading Frame 159	1.66982	3.18175	3.25144e-07	9.90382e-06
CDK2AP2	Cyclin-Dependent Kinase 2 Associated Protein 2	1.6092	3.05083	3.35729e-07	1.0198e-05
YIF1A	Yip1 Interacting Factor Homolog A (S. Cerevisiae)	1.65518	3.14962	3.55354e-07	1.07525e-05
CNIH2	Cornichon Family AMPA Receptor Auxiliary Protein 2	1.52437	2.8766	3.55939e-07	1.07525e-05
DEDD2	Death Effector Domain Containing 2	1.5126	2.85323	3.58151e-07	1.07897e-05
ACTB	Actin, Beta	1.51725	2.86245	3.70062e-07	1.1118e-05
YPEL3	Yippee Like 3	1.6604	3.16103	3.72412e-07	1.11278e-05
POLD2	Polymerase (DNA Directed), Delta 2, Accessory Subunit	1.51393	2.85587	3.71702e-07	1.11278e-05
ATG4D	Autophagy Related 4D, Cysteine Peptidase	1.71549	3.28409	3.87644e-07	1.15516e-05
C8orf82	Chromosome 8 Open Reading Frame 82	1.71038	3.27247	3.90095e-07	1.15839e-05
WDR45	WD Repeat Domain 45	1.62986	3.09483	3.90836e-07	1.15839e-05
CCDC124	Coiled-Coil Domain Containing 124	1.53297	2.89381	4.05583e-07	1.19887e-05
MBOAT7	Membrane Bound O-Acyltransferase Domain Containing 7	1.55739	2.9432	4.41223e-07	1.30072e-05
GAL3ST3	Galactose-3-O-Sulfotransferase 3	1.72681	3.30996	4.44871e-07	1.30797e-05
HSPBP1	HSPA (Heat Shock 70kDa) Binding Protein, Cytoplasmic Cochaperone 1	1.60651	3.04514	4.63107e-07	1.35795e-05
PALM	Paralemmin	1.54907	2.92629	4.92718e-07	1.44094e-05
COX8A	Cytochrome C Oxidase Subunit VIIIA (Ubiquitous)	1.62255	3.07919	5.10503e-07	1.48899e-05
CSK	C-Src Tyrosine Kinase	1.52664	2.88115	5.28015e-07	1.53599e-05
ABCD1	ATP Binding Cassette Subfamily D Member 1	1.59871	3.02873	5.38257e-07	1.56166e-05
INO80E	INO80 Complex Subunit E	1.65503	3.1493	5.70655e-07	1.6513e-05
FADS3	Fatty Acid Desaturase 3	1.81012	3.50671	5.87061e-07	1.69431e-05
CITED4	Cbp/P300-Interacting Transactivator, with Glu/Asp Rich Carboxy-Terminal Domain, 4	2.48298	5.59052	6.09077e-07	1.75325e-05
RTN4R	Reticulon 4 Receptor	1.75915	3.38499	6.25652e-07	1.79626e-05
GUK1	Guanylate Kinase 1	1.54728	2.92265	6.9296e-07	1.97917e-05
RPL29	Ribosomal Protein L29	1.60342	3.03864	7.22622e-07	2.05854e-05
PKN1	Protein Kinase N1	1.50177	2.83191	7.38119e-07	2.09725e-05
EIF6	Eukaryotic Translation Initiation Factor 6	1.57535	2.98007	7.40921e-07	2.09979e-05
CHST8	Carbohydrate (N-Acetylgalactosamine 4-0) Sulfotransferase 8	1.75675	3.37936	7.73183e-07	2.18558e-05
HSD11B1L	Hydroxysteroid (11-Beta) Dehydrogenase 1-Like	1.778	3.42949	7.94731e-07	2.23354e-05
IGSF8	Immunoglobulin Superfamily Member 8	1.64336	3.12393	7.96242e-07	2.23354e-05
C19orf47	Chromosome 19 Open Reading Frame 47	1.6071	3.04639	7.93094e-07	2.23354e-05
DBP	D Site of Albumin Promoter (Albumin D-Box) Binding Protein	1.80359	3.49087	8.33967e-07	2.33341e-05
ZNF628	Zinc Finger Protein 628	1.72851	3.31385	8.46806e-07	2.36332e-05
CYC1	Cytochrome C-1	1.53851	2.90494	8.78793e-07	2.44638e-05
SYNGR3	Synaptogyrin 3	1.75552	3.37647	8.93612e-07	2.4751e-05
MDK	Midkine (Neurite Growth-Promoting Factor 2)	1.60247	3.03662	9.01517e-07	2.49072e-05
TESK1	Testis-Specific Kinase 1	1.53944	2.90682	9.28776e-07	2.5596e-05
RNF31	Ring Finger Protein 31	1.63053	3.09626	9.37524e-07	2.57725e-05
GSTT1	Glutathione S-Transferase Theta 1	1.79513	3.47046	9.43195e-07	2.58638e-05
ZFR2	Zinc Finger RNA Binding Protein 2	1.91248	3.76456	9.54116e-07	2.60982e-05
FLYWCH2	FLYWCH Family Member 2	1.70912	3.26962	9.77862e-07	2.66813e-05
FHL3	Four and a Half LIM Domains 3	1.72767	3.31191	1.00666e-06	2.7399e-05
CSRP1	Cysteine and Glycine Rich Protein 1	1.60119	3.03393	1.04983e-06	2.84343e-05
SMARCD3	SWI/SNF Related, Matrix Associated, Actin Dependent Regulator of Chromatin, Subfamily D, Member 3	1.59698	3.02509	1.04987e-06	2.84343e-05
RNPEPL1	Arginyl Aminopeptidase (Aminopeptidase B)-Like 1	1.63216	3.09977	1.05715e-06	2.85611e-05
SORBS3	Sorbin and SH3 Domain Containing 3	1.5129	2.85383	1.0713e-06	2.88726e-05
TSSC4	Tumor Suppressing Subtransferable Candidate 4	1.60718	3.04657	1.11705e-06	3.0032e-05
PLPP7	Phospholipid Phosphatase 7 (Inactive)	1.65043	3.13927	1.12388e-06	3.01419e-05
PYCRL	Pyrroline-5-Carboxylate Reductase-Like	1.86278	3.63708	1.13284e-06	3.03083e-05
MACROD1	MACRO Domain Containing 1	1.69943	3.24773	1.1659e-06	3.11171e-05
IGFBP2	Insulin Like Growth Factor Binding Protein 2	1.53607	2.90003	1.20596e-06	3.21082e-05
DGCR6	DiGeorge Syndrome Critical Region Gene 6	1.85514	3.61786	1.21306e-06	3.22193e-05
STARD3	StAR Related Lipid Transfer Domain Containing 3	1.54424	2.91651	1.29723e-06	3.43719e-05
SYNGR2	Synaptogyrin 2	1.566	2.96082	1.30675e-06	3.45408e-05
FAM234A	Family with Sequence Similarity 234 Member A	1.52083	2.86956	1.34834e-06	3.55548e-05
ID3	Inhibitor of DNA Binding 3, Dominant Negative Helix-Loop-Helix Protein	1.57762	2.98477	1.45086e-06	3.79848e-05
ZNF444	Zinc Finger Protein 444	1.66075	3.1618	1.46731e-06	3.82336e-05
OAF	Out At First Homolog	1.6522	3.14313	1.46639e-06	3.82336e-05
FKBP8	FK506 Binding Protein 8	1.58883	3.00805	1.49213e-06	3.86143e-05
R3HDM4	R3H Domain Containing 4	1.58329	2.99652	1.49246e-06	3.86143e-05
NUBP2	Nucleotide Binding Protein 2	1.66887	3.17965	1.51265e-06	3.90449e-05
ILK	Integrin Linked Kinase	1.57621	2.98186	1.54619e-06	3.98171e-05
CTU2	Cytosolic Thiouridylase Subunit 2 Homolog (S. Pombe)	1.58962	3.0097	1.58171e-06	4.06368e-05
BEGAIN	Brain Enriched Guanylate Kinase Associated	1.55655	2.94149	1.69472e-06	4.34385e-05
TGFB1	Transforming Growth Factor Beta 1	1.72381	3.30307	1.71115e-06	4.37577e-05
SNAPC2	Small Nuclear RNA Activating Complex Polypeptide 2	1.63045	3.09611	1.72417e-06	4.39883e-05
TAGLN2	Transgelin 2	1.5605	2.94957	1.73111e-06	4.40632e-05
SGTA	Small Glutamine-Rich Tetratricopeptide Repeat (TPR)-Containing, Alpha	1.5147	2.8574	1.79758e-06	4.56495e-05
MTX1	Metaxin 1	1.55757	2.94358	1.91672e-06	4.85629e-05
FAM131C	Family with Sequence Similarity 131 Member C	1.86227	3.6358	1.95973e-06	4.94707e-05
ST3GAL4	ST3 Beta-Galactoside Alpha-2,3-Sialyltransferase 4	1.61717	3.06773	2.02968e-06	5.10717e-05
POLRMT	Polymerase (RNA) Mitochondrial (DNA Directed)	1.6273	3.08934	2.05123e-06	5.14963e-05
FAHD2A	Fumarylacetoacetate Hydrolase Domain Containing 2A	1.70166	3.25275	2.06833e-06	5.17427e-05
CCDC86	Coiled-Coil Domain Containing 86	1.56501	2.95879	2.07046e-06	5.17427e-05
DTX3	Deltex 3, E3 Ubiquitin Ligase	1.53079	2.88945	2.2329e-06	5.56757e-05
ZNF593	Zinc Finger Protein 593	1.80521	3.49479	2.27583e-06	5.66178e-05
SH3GLB2	SH3-Domain GRB2-Like Endophilin B2	1.54874	2.92561	2.35662e-06	5.84954e-05
HIGD2A	HIG1 Hypoxia Inducible Domain Family Member 2A	1.55398	2.93626	2.38022e-06	5.89479e-05
YIF1B	Yip1 Interacting Factor Homolog B (S. Cerevisiae)	1.59546	3.02191	2.39471e-06	5.91736e-05
RRAS	Related RAS Viral (R-Ras) Oncogene Homolog	1.9206	3.7858	2.46539e-06	6.07835e-05
CHST12	Carbohydrate (Chondroitin 4) Sulfotransferase 12	1.5996	3.03059	2.49882e-06	6.14697e-05
EMC10	ER Membrane Protein Complex Subunit 10	1.53319	2.89426	2.61119e-06	6.40907e-05
RABAC1	Rab Acceptor 1 (Prenylated)	1.60578	3.04359	2.64922e-06	6.48792e-05
CRAT	Carnitine O-Acetyltransferase	1.58039	2.99051	2.65991e-06	6.49964e-05
FPGS	Folylpolyglutamate Synthase	1.61332	3.05955	2.66758e-06	6.50393e-05
ENHO	Energy Homeostasis Associated	1.79732	3.47574	2.69022e-06	6.52472e-05
ENDOV	Endonuclease V	1.75047	3.36469	2.69391e-06	6.52472e-05
CCDC167	Coiled-Coil Domain Containing 167	1.63537	3.10666	2.74528e-06	6.63453e-05
TPBGL	Trophoblast Glycoprotein-Like	1.66588	3.17306	2.82055e-06	6.80148e-05
LRFN1	Leucine Rich Repeat and Fibronectin Type III Domain Containing 1	1.56779	2.96451	3.0753e-06	7.39955e-05
CLTB	Clathrin, Light Chain B	1.54451	2.91705	3.09059e-06	7.42011e-05
SNHG15	Small Nucleolar RNA Host Gene 15	1.59448	3.01986	3.26659e-06	7.79164e-05
CRABP1	Cellular Retinoic Acid Binding Protein 1	1.55014	2.92846	3.51482e-06	8.36557e-05
FAM132B	Family with Sequence Similarity 132 Member B	2.1162	4.3355	3.55061e-06	8.4325e-05
KATNB1	Katanin p80 (WD Repeat Containing) Subunit B 1	1.51821	2.86435	3.81128e-06	9.03207e-05
PPP1R14B	Protein Phosphatase 1 Regulatory Inhibitor Subunit 14B	1.52518	2.87822	3.82343e-06	9.04138e-05
ORAI1	ORAI Calcium Release-Activated Calcium Modulator 1	1.69644	3.24101	3.86135e-06	9.11147e-05
COX6A1	Cytochrome C Oxidase Subunit VIa Polypeptide 1	1.6604	3.16104	4.29349e-06	0.000101095
BRI3	Brain Protein I3	1.60701	3.04621	4.39597e-06	0.000102847
SDHAF1	Succinate Dehydrogenase Complex Assembly Factor 1	1.66307	3.16691	4.82941e-06	0.000112509
AIP	Aryl Hydrocarbon Receptor Interacting Protein	1.55472	2.93776	4.86607e-06	0.000113123
SARS2	Seryl-tRNA Synthetase 2, Mitochondrial	1.62788	3.09059	4.91326e-06	0.000113979
MED25	Mediator Complex Subunit 25	1.61597	3.06518	4.93719e-06	0.000114293
PNKP	Polynucleotide Kinase 3'-Phosphatase	1.71909	3.29229	4.96204e-06	0.000114387
MIIP	Migration and Invasion Inhibitory Protein	1.62754	3.08986	5.24699e-06	0.000120703
TMEM198	Transmembrane Protein 198	1.56701	2.9629	5.40787e-06	0.000124144
SLC2A6	Solute Carrier Family 2 (Facilitated Glucose Transporter), Member 6	1.62177	3.07752	5.56438e-06	0.000127471
PSMC4	Proteasome 26S Subunit, ATPase 4	1.50071	2.82982	5.59832e-06	0.000127815
C9orf16	Chromosome 9 Open Reading Frame 16	1.72651	3.30927	5.6394e-06	0.000128387
PDE6D	Phosphodiesterase 6D	1.55287	2.93401	5.664e-06	0.00012868
VGF	VGF Nerve Growth Factor Inducible	1.5223	2.87248	5.71992e-06	0.000129683
ZNF865	Zinc Finger Protein 865	1.58119	2.99217	6.11464e-06	0.000138347
PGF	Placental Growth Factor	1.62635	3.08732	6.41635e-06	0.000144282
BLVRB	Biliverdin Reductase B	1.85017	3.60543	6.44501e-06	0.000144631
DNAJC30	Dnaj Heat Shock Protein Family (Hsp40) Member C30	1.7525	3.36943	6.58854e-06	0.000147503
UQCRC1	Ubiquinol-Cytochrome C Reductase Core Protein I	1.53327	2.89442	6.59982e-06	0.000147503
NUDT16L1	Nudix Hydrolase 16 Like 1	1.63393	3.10358	6.94172e-06	0.00015483
MFGE8	Milk Fat Globule-Egf Factor 8 Protein	1.52237	2.87263	7.70442e-06	0.000171147
RCN3	Reticulocalbin 3	1.59602	3.02309	7.79273e-06	0.00017276
TOLLIP	Toll Interacting Protein	1.5475	2.9231	8.13483e-06	0.000179981
HID1	HID1 Domain Containing	1.5712	2.97152	8.1932e-06	0.000180908
NOSIP	Nitric Oxide Synthase Interacting Protein	1.50441	2.8371	8.31203e-06	0.000183164
MAP1LC3A	Microtubule Associated Protein 1 Light Chain 3 Alpha	1.72375	3.30294	8.36508e-06	0.000183965
TMIGD2	Transmembrane and Immunoglobulin Domain Containing 2	2.28172	4.86256	9.4275e-06	0.000206262
ZNF580	Zinc Finger Protein 580	1.57543	2.98025	9.43525e-06	0.000206262
UNC93B1	Unc-93 Homolog B1 (C. Elegans)	1.70976	3.27107	9.47509e-06	0.000206723
P2RX4	Purinergic Receptor P2X, Ligand Gated Ion Channel, 4	1.97105	3.92055	9.72059e-06	0.000211659
CRYBB2P1	Crystallin Beta B2 Pseudogene 1	1.56903	2.96706	1.02506e-05	0.000222758
PRSS3	Protease, Serine 3	1.57482	2.97899	1.03902e-05	0.000225347
BCL2L12	BCL2-Like 12 (Proline Rich)	1.89219	3.712	1.04462e-05	0.000226115
HSD17B8	Hydroxysteroid (17-Beta) Dehydrogenase 8	1.93838	3.83275	1.06163e-05	0.000229345
NAA38	N(Alpha)-Acetyltransferase 38, NatC Auxiliary Subunit	1.53364	2.89514	1.14368e-05	0.000246104
HCFC1R1	Host Cell Factor C1 Regulator 1 (XPO1 Dependent)	1.64634	3.13039	1.30155e-05	0.000277901
FAM212A	Family with Sequence Similarity 212 Member A	1.6927	3.23261	1.31162e-05	0.000279507
TM7SF2	Transmembrane 7 Superfamily Member 2	1.55005	2.92828	1.32511e-05	0.000281835
MAP3K10	Mitogen-Activated Protein Kinase Kinase Kinase 10	1.54913	2.92641	1.35163e-05	0.000286921
OCEL1	Occludin/ELL Domain Containing 1	1.77194	3.41513	1.37145e-05	0.000290567
NPY	Neuropeptide Y	2.04158	4.11698	1.42875e-05	0.000301547
AMIGO3	Adhesion Molecule with Ig-Like Domain 3	1.67987	3.204	1.44362e-05	0.000303518
GPC1	Glypican 1	1.51909	2.86611	1.4486e-05	0.000303985
MPV17L2	MPV17 Mitochondrial Membrane Protein-Like 2	1.60231	3.03628	1.45297e-05	0.000304322
CARD19	Caspase Recruitment Domain Family Member 19	1.66791	3.17753	1.46188e-05	0.000305605
FBXL15	F-Box and Leucine-Rich Repeat Protein 15	1.65811	3.15604	1.47151e-05	0.000307034
PTGES2	Prostaglandin E Synthase 2	1.5429	2.91379	1.48381e-05	0.000309015
FAM195A	Family with Sequence Similarity 195 Member A	1.76947	3.40928	1.50674e-05	0.000313197
H1FX	H1 Histone Family Member X	1.60642	3.04496	1.56103e-05	0.000322653
CTSD	Cathepsin D	1.50411	2.8365	1.58061e-05	0.000324867
TMEM175	Transmembrane Protein 175	1.75424	3.37348	1.59185e-05	0.000326566
ECH1	Enoyl-CoA Hydratase 1, Peroxisomal	1.50555	2.83934	1.74299e-05	0.000355583
MSRB1	Methionine Sulfoxide Reductase B1	1.53869	2.90531	1.7699e-05	0.000359074
ANKRD39	Ankyrin Repeat Domain 39	1.68909	3.22453	1.88724e-05	0.000382175
RPS6KB2	Ribosomal Protein S6 Kinase, 70kDa, Polypeptide 2	1.51969	2.8673	1.96339e-05	0.000396866
SURF2	Surfeit 2	1.53934	2.90662	1.98171e-05	0.000399832
DGUOK	Deoxyguanosine Kinase	1.54041	2.90876	1.99401e-05	0.000401578
HRH3	Histamine Receptor H3	1.50174	2.83185	2.09825e-05	0.000421798
SLC52A2	Solute Carrier Family 52 (Riboflavin Transporter), Member 2	1.5942	3.01927	2.27932e-05	0.000453747
FHOD1	Formin Homology 2 Domain Containing 1	1.50945	2.84701	2.28259e-05	0.000453747
OXLD1	Oxidoreductase-Like Domain Containing 1	1.50085	2.83009	2.29167e-05	0.00045404
RPS19BP1	Ribosomal Protein S19 Binding Protein 1	1.53104	2.88994	2.42219e-05	0.000478177
GALE	UDP-Galactose-4-Epimerase	1.58563	3.0014	2.63699e-05	0.000516868
ARRDC1-AS1	ARRDC1 Antisense RNA 1	1.53824	2.90441	2.63525e-05	0.000516868
PCED1A	PC-Esterase Domain Containing 1A	1.53786	2.90364	2.66428e-05	0.000521289
C1QTNF1	C1q and Tumor Necrosis Factor Related Protein 1	1.547	2.92208	2.71502e-05	0.000530273
AP5S1	Adaptor Related Protein Complex 5, Sigma 1 Subunit	1.6824	3.20962	2.77191e-05	0.000540423
NTHL1	Nth-Like DNA Glycosylase 1	1.54162	2.91121	2.85969e-05	0.000556552
FUZ	Fuzzy Planar Cell Polarity Protein	1.54605	2.92016	3.05897e-05	0.000590113
ZP3	Zona Pellucida Glycoprotein 3 (Sperm Receptor)	1.65579	3.15095	3.06521e-05	0.00059028
LIN37	Lin-37 DREAM MuvB Core Complex Component	1.5378	2.90351	3.10509e-05	0.000596916
ARID5A	AT-Rich Interaction Domain 5A	1.8088	3.50351	3.23786e-05	0.000621352
CDK10	Cyclin-Dependent Kinase 10	1.52052	2.86894	3.34193e-05	0.000639093
HCN2	Hyperpolarization Activated Cyclic Nucleotide Gated Potassium Channel 2	1.51319	2.85441	3.38303e-05	0.00064471
GAA	Glucosidase, Alpha; Acid	1.52096	2.86982	3.40323e-05	0.000647438
FBXL6	F-Box and Leucine-Rich Repeat Protein 6	1.65638	3.15224	3.43141e-05	0.000651672
F12	Coagulation Factor XII (Hageman Factor)	1.69892	3.24658	3.57725e-05	0.000675866
IFRD2	Interferon-Related Developmental Regulator 2	1.54177	2.91151	3.62679e-05	0.000684051
CMTM7	CKLF-Like Marvel Transmembrane Domain Containing 7	1.51762	2.86319	3.66002e-05	0.000689136
C16orf59	Chromosome 16 Open Reading Frame 59	1.55475	2.93782	3.6719e-05	0.000690191
MAPK3	Mitogen-Activated Protein Kinase 3	1.5297	2.88725	3.69166e-05	0.000692722
ZNF688	Zinc Finger Protein 688	1.71408	3.28088	3.88898e-05	0.00072603
LTBP3	Latent Transforming Growth Factor Beta Binding Protein 3	1.53261	2.89308	4.1063e-05	0.000764008
RGS19	Regulator of G-Protein Signaling 19	1.51827	2.86447	4.22337e-05	0.000784325
WDR18	WD Repeat Domain 18	1.5128	2.85363	4.65583e-05	0.000857547
SHISA5	Shisa Family Member 5	1.53517	2.89822	4.70093e-05	0.000864405
SCAND1	SCAN Domain Containing 1	1.55003	2.92823	4.85343e-05	0.000889472
MAPKAPK3	Mitogen-Activated Protein Kinase-Activated Protein Kinase 3	1.60507	3.04211	4.90077e-05	0.000896654
NFKB2	Nuclear Factor of Kappa Light Polypeptide Gene Enhancer In B-Cells 2 (p49/p100)	1.58992	3.01032	5.13503e-05	0.000936397
GPAA1	Glycosylphosphatidylinositol Anchor Attachment 1	1.52149	2.87087	5.15453e-05	0.000938397
METRN	Meteorin, Glial Cell Differentiation Regulator	1.76719	3.40391	5.16472e-05	0.000938698
CFAP65	Cilia and Flagella Associated Protein 65	2.17569	4.51803	5.38751e-05	0.000975964
GNB1L	Guanine Nucleotide Binding Protein (G Protein), Beta Polypeptide 1-Like	1.7894	3.45672	5.43896e-05	0.000982049
NOC4L	Nucleolar Complex Associated 4 Homolog	1.58202	2.99389	5.61133e-05	0.00100986
TARBP2	TAR (HIV-1) RNA Binding Protein 2	1.53076	2.88939	5.64751e-05	0.00101471
EXOSC5	Exosome Component 5	1.53324	2.89436	5.87415e-05	0.00105371
ZNF511	Zinc Finger Protein 511	1.63034	3.09586	5.91201e-05	0.00105705
MT2A	Metallothionein 2A	1.71891	3.29187	6.29834e-05	0.00111704
EBF4	Early B-Cell Factor 4	1.51069	2.84946	6.41169e-05	0.00113531
ABCB8	ATP Binding Cassette Subfamily B Member 8	1.54832	2.92476	6.56912e-05	0.00116132
C11orf68	Chromosome 11 Open Reading Frame 68	1.60193	3.03548	6.93468e-05	0.00122201
FBXW9	F-Box and WD Repeat Domain Containing 9	1.63786	3.11205	6.97009e-05	0.00122629
PGP	Phosphoglycolate Phosphatase	1.57076	2.97061	7.03641e-05	0.00123401
FBLL1	Fibrillarin-Like 1	1.6319	3.0992	7.19148e-05	0.0012552
TBL3	Transducin (Beta)-Like 3	1.57452	2.97836	7.2062e-05	0.00125559
FAHD2B	Fumarylacetoacetate Hydrolase Domain Containing 2B	1.62372	3.08169	7.23955e-05	0.0012576
NME1	NME/NM23 Nucleoside Diphosphate Kinase 1	2.03682	4.1034	7.29738e-05	0.00126365
PIDD1	p53-Induced Death Domain Protein 1	1.52343	2.87473	7.52656e-05	0.00130129
RPS15	Ribosomal Protein S15	1.54075	2.90946	8.07482e-05	0.00139389
CDC42EP2	CDC42 Effector Protein (Rho GTPase Binding) 2	1.63175	3.09889	8.26544e-05	0.00142456
CORO6	Coronin 6	1.9324	3.81691	8.38522e-05	0.0014362
SMIM1	Small Integral Membrane Protein 1 (Vel Blood Group)	2.16513	4.48506	8.39865e-05	0.00143626
ZNF579	Zinc Finger Protein 579	1.61939	3.07245	8.73269e-05	0.00148875
PLPPR3	Phospholipid Phosphatase Related 3	1.56085	2.95027	9.00896e-05	0.00153111
CRABP2	Cellular Retinoic Acid Binding Protein 2	1.50751	2.84319	9.43387e-05	0.00160085
C19orf60	Chromosome 19 Open Reading Frame 60	1.54666	2.92139	9.51159e-05	0.00160907
DNPEP	Aspartyl Aminopeptidase	1.57023	2.96953	0.000101914	0.00171353
RNH1	Ribonuclease/Angiogenin Inhibitor 1	1.54801	2.92414	0.000104555	0.00175525
C11orf96	Chromosome 11 Open Reading Frame 96	1.61117	3.05501	0.000107458	0.00179032
PWWP2B	PWWP Domain Containing 2B	1.55293	2.93413	0.000122131	0.00201948
IRF7	Interferon Regulatory Factor 7	1.81139	3.50981	0.000123669	0.00203877
ZMAT5	Zinc Finger, Matrin-Type 5	1.64549	3.12855	0.000125315	0.00205974
STK32C	Serine/Threonine Kinase 32C	1.50089	2.83017	0.000130357	0.00213622
PPCDC	Phosphopantothenoylcysteine Decarboxylase	1.64723	3.13232	0.000133675	0.00218409
DENND6B	DENN/MADD Domain Containing 6B	1.87985	3.68037	0.00013478	0.00219887
LOC102724450	#N/A	2.04011	4.11276	0.000135884	0.00221032
TST	Thiosulfate Sulfurtransferase (Rhodanese)	1.64554	3.12865	0.00013628	0.0022135
TMEM151A	Transmembrane Protein 151A	1.54356	2.91513	0.000156757	0.00252372
BCL3	B-Cell CLL/Lymphoma 3	2.0498	4.1405	0.000166893	0.00268298
CYB561D2	Cytochrome B561 Family Member D2	1.54002	2.90799	0.000168327	0.00270208
ARMC6	Armadillo Repeat Containing 6	1.50616	2.84054	0.000170082	0.00272231
PLEKHF1	Pleckstrin Homology and FYVE Domain Containing 1	1.94366	3.8468	0.000173291	0.00276963
RGS14	Regulator of G-Protein Signaling 14	1.60873	3.04984	0.000178861	0.00284213
CORO7	Coronin 7	1.7705	3.41173	0.000181837	0.00288109
FZD9	Frizzled Class Receptor 9	1.93204	3.81593	0.000186492	0.00295059
SMPD2	Sphingomyelin Phosphodiesterase 2	1.61931	3.07227	0.000188968	0.0029812
C9orf142	Chromosome 9 Open Reading Frame 142	1.50714	2.84246	0.00019556	0.00307636
KCTD17	Potassium Channel Tetramerization Domain Containing 17	1.51408	2.85616	0.000197485	0.00310221
TMEM187	Transmembrane Protein 187	1.81651	3.52229	0.000200942	0.00314304
CCDC24	Coiled-Coil Domain Containing 24	1.8754	3.66905	0.000216987	0.00337959
CHTF18	Chromosome Transmission Fidelity Factor 18	1.51178	2.85161	0.000220877	0.00342561
CDC42EP1	CDC42 Effector Protein (Rho GTPase Binding) 1	1.94964	3.86277	0.000229191	0.00353958
C19orf73	Chromosome 19 Open Reading Frame 73	2.26689	4.81283	0.000230451	0.00355405
VPS37D	Vacuolar Protein Sorting 37 Homolog D (S. Cerevisiae)	1.67513	3.19349	0.000246739	0.00375782
ZNF836	Zinc Finger Protein 836	1.80599	3.49668	0.000298151	0.00447878
TMEM54	Transmembrane Protein 54	1.70056	3.25026	0.000299465	0.00449238
ATP2A1-AS1	ATP2A1 Antisense RNA 1	1.99322	3.98124	0.000319311	0.00475765
B3GNTL1	UDP-GlcNAc:betaGal Beta-1,3-N-Acetylglucosaminyltransferase-Like 1	1.78243	3.44006	0.000341434	0.00505305
RNF25	Ring Finger Protein 25	1.51338	2.85479	0.000343353	0.00507461
SPSB3	Spla/Ryanodine Receptor Domain and SOCS Box Containing 3	1.52668	2.88122	0.00034442	0.00508354
POLD4	Polymerase (DNA-Directed), Delta 4, Accessory Subunit	1.61024	3.05303	0.000369947	0.00543842
SAMD10	Sterile Alpha Motif Domain Containing 10	1.57316	2.97555	0.000373131	0.00547791
LOC654342	#N/A	1.6212	3.07632	0.000414743	0.00602446
NEURL2	Neuralized E3 Ubiquitin Protein Ligase 2	2.46372	5.51637	0.0004231	0.00612965
BCAN	Brevican	1.92554	3.79879	0.000426408	0.00616818
VAX2	Ventral Anterior Homeobox 2	1.60916	3.05074	0.000455682	0.00654136
CCDC22	Coiled-Coil Domain Containing 22	1.5064	2.841	0.000473459	0.00677885
C19orf25	Chromosome 19 Open Reading Frame 25	1.50082	2.83004	0.000504615	0.00717819
NRTN	Neurturin	1.75559	3.37664	0.000526548	0.00745163
IER5L	Immediate Early Response 5-Like	1.50384	2.83596	0.000528035	0.00746307
BLOC1S3	Biogenesis of Lysosomal Organelles Complex-1, Subunit 3	1.58411	2.99822	0.000533459	0.00753006
SPHK2	Sphingosine Kinase 2	1.50347	2.83524	0.00055361	0.00778451
CENPM	Centromere Protein M	1.52282	2.87353	0.00057605	0.00808409
AGAP2-AS1	AGAP2 Antisense RNA 1	2.20636	4.6151	0.000597403	0.00836821
TMEM121	Transmembrane Protein 121	1.89434	3.71752	0.00061693	0.00859793
MRPS12	Mitochondrial Ribosomal Protein S12	1.50264	2.8336	0.000628269	0.00872278
NMB	Neuromedin B	1.61255	3.05793	0.000631248	0.0087531
WDR25	WD Repeat Domain 25	1.51402	2.85604	0.00066133	0.0091242
ASPDH	Aspartate Dehydrogenase Domain Containing	1.6641	3.16915	0.000825932	0.0110621
HYAL3	Hyaluronoglucosaminidase 3	1.62066	3.07517	0.000872645	0.0116373
FBXO44	F-Box Protein 44	1.55095	2.93011	0.000889438	0.0117834
SLC10A3	Solute Carrier Family 10 Member 3	1.51639	2.86075	0.000898736	0.011878
FASTK	Fas-Activated Serine/Threonine Kinase	1.50666	2.84151	0.000905396	0.0119517
FAH	Fumarylacetoacetate Hydrolase (Fumarylacetoacetase)	1.54376	2.91554	0.000937043	0.0123398
ITGB4	Integrin Subunit Beta 4	1.56229	2.95322	0.000938268	0.0123411
LOC101928796	#N/A	2.05193	4.14661	0.000972003	0.0127193
LBX2	Ladybird Homeobox 2	1.90572	3.74695	0.00100962	0.0131382
ZNF784	Zinc Finger Protein 784	1.55466	2.93764	0.00100907	0.0131382
MGMT	O-6-Methylguanine-DNA Methyltransferase	1.50121	2.83079	0.00102282	0.0132943
C6orf1	Chromosome 6 Open Reading Frame 1	1.52458	2.87702	0.00109958	0.0141747
APOE	Apolipoprotein E	1.73917	3.33844	0.00116292	0.0149386
BLOC1S1	Biogenesis of Lysosomal Organelles Complex-1, Subunit 1	1.92305	3.79225	0.0012085	0.0154412
CHAC1	ChaC Glutathione-Specific Gamma-Glutamylcyclotransferase 1	1.55916	2.94682	0.00120648	0.0154412
ZBTB42	Zinc Finger and BTB Domain Containing 42	1.71742	3.28848	0.00124694	0.0158696
TUBA8	Tubulin Alpha 8	1.85432	3.61581	0.00129937	0.0164797
LOC645166	#N/A	1.58721	3.00467	0.00130846	0.0165758
DOC2A	Double C2-Like Domains, Alpha	1.61349	3.05992	0.00138648	0.0174837
MARCH2	Membrane Associated Ring-Ch-Type Finger 2	1.52351	2.87489	0.00147595	0.0184217
IGFLR1	IGF Like Family Receptor 1	1.58341	2.99677	0.00150978	0.0188226
AVPI1	Arginine Vasopressin Induced 1	1.6407	3.11817	0.00152066	0.0189368
NXPH4	Neurexophilin 4	1.82047	3.53197	0.00153654	0.0191129
ABHD16B	Abhydrolase Domain Containing 16B	1.68865	3.22354	0.00158288	0.0196449
TNFSF12	Tumor Necrosis Factor Superfamily Member 12	1.60366	3.03913	0.00183129	0.0223
LRRC75B	Leucine Rich Repeat Containing 75B	1.50103	2.83045	0.00184587	0.0224278
SLC12A5	Solute Carrier Family 12 (Potassium/Chloride Transporter), Member 5	1.65919	3.1584	0.00217392	0.0258253
TRADD	TNFRSF1A-Associated Via Death Domain	1.68075	3.20594	0.0022044	0.0260921
RILP	Rab Interacting Lysosomal Protein	2.2758	4.84265	0.00227895	0.0268876
RTEL1	Regulator of Telomere Elongation Helicase 1	2.05854	4.16564	0.00229951	0.0271012
PITX1	Paired-Like Homeodomain 1	2.07044	4.20016	0.00230606	0.0271025
GNG8	Guanine Nucleotide Binding Protein (G Protein), Gamma 8	1.72523	3.30632	0.00230684	0.0271025
PQLC2	PQ Loop Repeat Containing 2	1.51926	2.86644	0.00241794	0.0283149
PMEL	Premelanosome Protein	1.69829	3.24515	0.00262486	0.0304461
C9orf116	Chromosome 9 Open Reading Frame 116	1.58737	3.00501	0.00269212	0.0310299
NUDT8	Nudix Hydrolase 8	1.6256	3.0857	0.00281435	0.0323371
ZNHIT2	Zinc Finger, HIT-Type Containing 2	1.62123	3.07636	0.00282976	0.0324528
RELB	V-Rel Avian Reticuloendotheliosis Viral Oncogene Homolog B	1.80025	3.48281	0.0029831	0.0340979
NDUFA4L2	NADH Dehydrogenase (Ubiquinone) 1 Alpha Subcomplex, 4-Like 2	1.94928	3.86182	0.00301874	0.0344336
TBXA2R	Thromboxane A2 Receptor	1.7059	3.26232	0.00307819	0.0349769
PCAT6	Prostate Cancer Associated Transcript 6 (Non-Protein Coding)	1.76326	3.39463	0.00313993	0.0355945
WASH3P	WAS Protein Family Homolog 3 Pseudogene	1.51863	2.86519	0.00318653	0.0360855
SLC22A18	Solute Carrier Family 22 Member 18	2.10692	4.3077	0.00324911	0.0367186
FGFR4	Fibroblast Growth Factor Receptor 4	1.62043	3.07466	0.00327308	0.0369136
OPLAH	5-Oxoprolinase (ATP-Hydrolysing)	1.95099	3.86641	0.00343154	0.0385032
LAGE3	L Antigen Family Member 3	1.87717	3.67353	0.00347235	0.0388423
TFEB	Transcription Factor EB	1.55848	2.94543	0.00352437	0.0393842
GBGT1	Globoside Alpha-1,3-N-Acetylgalactosaminyltransferase 1	1.5166	2.86116	0.00355761	0.0397152
WDR83OS	WD Repeat Domain 83 Opposite Strand	1.80358	3.49087	0.00373891	0.0414029
LYL1	Lymphoblastic Leukemia Associated Hematopoiesis Regulator 1	1.57558	2.98055	0.00388687	0.0428687
PVRL2	Poliovirus Receptor-Related 2 (Herpesvirus Entry Mediator B)	1.52862	2.88509	0.00390544	0.0429872
RTN4RL2	Reticulon 4 Receptor-Like 2	1.72274	3.30062	0.00400004	0.0437656
FAHD2CP	Fumarylacetoacetate Hydrolase Domain Containing 2C, Pseudogene	1.7706	3.41196	0.00424488	0.0463063

## Sheet: Table S2
Supplementary Table 2. Long-Term Consoldiation Gene Regulation, Compiled Gene List with Study References
Gene Symbol	Reference
AAGAB	Katz, I & Lamprecht, R. 2015. J Neurochem
ABAT	McNair, K et al., 2007. Neuroscience
ABCB1	Park, C et al., 2006. J Biol Chem
ABCB9	Katz, I & Lamprecht, R. 2015. J Neurochem
ABCC2	Park, C et al., 2006. J Biol Chem
ABCC6	Park, C et al., 2006. J Biol Chem
ABCD3	Katz, I & Lamprecht, R. 2015. J Neurochem
ABI2	Katz, I & Lamprecht, R. 2015. J Neurochem
ABI3BP	Katz, I & Lamprecht, R. 2015. J Neurochem
ACAA2	Katz, I & Lamprecht, R. 2015. J Neurochem
ACADS	Park, C et al., 2006. J Biol Chem
ACADVL	Park, C et al., 2006. J Biol Chem
ACAN	Maag, J et al., 2015. Front Neurosci
ACAP2	Katz, I & Lamprecht, R. 2015. J Neurochem; Ryan, M et al., 2011. Hippocampus; Maag, J et al., 2015. Front Neurosci
ACBD6	Park, C et al., 2006. J Biol Chem
ACE2	Park, C et al., 2006. J Biol Chem
ACKR2	Maag, J et al., 2015. Front Neurosci
ACO1	Cristino, A et al., 2014. Nat Commun
ACP2	Cristino, A et al., 2014. Nat Commun
ACPP	Cristino, A et al., 2014. Nat Commun
ACPT	Cristino, A et al., 2014. Nat Commun
ACRBP	Park, C et al., 2006. J Biol Chem
ACSL1	Haberman, R et al., 2008. PNAS
ACTA1	Cristino, A et al., 2014. Nat Commun
ACTA2	Cristino, A et al., 2014. Nat Commun
ACTB	Levenson, J et al., 2004. J Neurosci; McNair, K et al., 2007. Neuroscience; Park, C et al., 2006. J Biol Chem; Cristino, A et al., 2014. Nat Commun;
ACTBL2	Cristino, A et al., 2014. Nat Commun
ACTC1	Ryan, M et al., 2011. Hippocampus; Cristino, A et al., 2014. Nat Commun
ACTN4	Maag, J et al., 2015. Front Neurosci
ACTR2	Haberman, R et al., 2008. PNAS
ACTR3	Haberman, R et al., 2008. PNAS
ACVR1	Maag, J et al., 2015. Front Neurosci
ACVR1C	Maag, J et al., 2015. Front Neurosci
ACVRL1	Park, C et al., 2006. J Biol Chem
ADAM15	Park, C et al., 2006. J Biol Chem
ADAM2	Park, C et al., 2006. J Biol Chem
ADAM22	Katz, I & Lamprecht, R. 2015. J Neurochem
ADAM5	Park, C et al., 2006. J Biol Chem
ADAM8	Ryan, M et al., 2011. Hippocampus
ADARB1	Haberman, R et al., 2008. PNAS
ADCK4	Maag, J et al., 2015. Front Neurosci
ADCY8	Sirri, A et al., 2010. Brain Res; Maag, J et al., 2015. Front Neurosci
ADD2	Maag, J et al., 2015. Front Neurosci
ADD3	Haberman, R et al., 2008. PNAS
ADGRA2	Maag, J et al., 2015. Front Neurosci
ADGRF3	Katz, I & Lamprecht, R. 2015. J Neurochem
ADGRG1	Maag, J et al., 2015. Front Neurosci
ADGRG2	Katz, I & Lamprecht, R. 2015. J Neurochem
ADGRL2	Maag, J et al., 2015. Front Neurosci
ADK	Park, C et al., 2006. J Biol Chem
ADM	Maag, J et al., 2015. Front Neurosci
ADORA2A	Park, C et al., 2006. J Biol Chem
ADRA1D	Maag, J et al., 2015. Front Neurosci
ADRA2B	Maag, J et al., 2015. Front Neurosci
ADRB1	Katz, I & Lamprecht, R. 2015. J Neurochem; Ryan, M et al., 2011. Hippocampus
ADRB3	Park, C et al., 2006. J Biol Chem
AFF4	Ryan, M et al., 2011. Hippocampus
AFM	Park, C et al., 2006. J Biol Chem
AFP	Ryan, M et al., 2011. Hippocampus
AGER	Maag, J et al., 2015. Front Neurosci
AGMO	Katz, I & Lamprecht, R. 2015. J Neurochem
AGO2	Haberman, R et al., 2008. PNAS; Maag, J et al., 2015. Front Neurosci
AGPS	Maag, J et al., 2015. Front Neurosci
AGTPBP1	Haberman, R et al., 2008. PNAS
AGXT	Park, C et al., 2006. J Biol Chem
AHCY	Park, C et al., 2006. J Biol Chem
AHDC1	Maag, J et al., 2015. Front Neurosci
AHNAK	Katz, I & Lamprecht, R. 2015. J Neurochem
AHSG	Katz, I & Lamprecht, R. 2015. J Neurochem; Park, C et al., 2006. J Biol Chem
AIM1	Park, C et al., 2006. J Biol Chem
AIM2	Maag, J et al., 2015. Front Neurosci
AIRE	Park, C et al., 2006. J Biol Chem
AK1	Park, C et al., 2006. J Biol Chem
AKAP11	Haberman, R et al., 2008. PNAS
AKAP13	Katz, I & Lamprecht, R. 2015. J Neurochem
AKAP2	Park, C et al., 2006. J Biol Chem
AKAP6	Haberman, R et al., 2008. PNAS
AKAP7	Maag, J et al., 2015. Front Neurosci
AKAP8	Park, C et al., 2006. J Biol Chem
AKIP1	Haberman, R et al., 2008. PNAS
AKIRIN1	Katz, I & Lamprecht, R. 2015. J Neurochem
AKR1A1	Cristino, A et al., 2014. Nat Commun
AKR1B1	Cristino, A et al., 2014. Nat Commun
AKR1B10	Cristino, A et al., 2014. Nat Commun
AKR1C1	Park, C et al., 2006. J Biol Chem; Cristino, A et al., 2014. Nat Commun
AKR1C2	Park, C et al., 2006. J Biol Chem; Cristino, A et al., 2014. Nat Commun
AKR1C3	Park, C et al., 2006. J Biol Chem; Cristino, A et al., 2014. Nat Commun
AKR1C4	Park, C et al., 2006. J Biol Chem; Cristino, A et al., 2014. Nat Commun
AKR1D1	Cristino, A et al., 2014. Nat Commun
AKR1E2	Cristino, A et al., 2014. Nat Commun
AKT1	Robles, Y et al., 2003. Neurobiol Learn Mem
ALDH1A1	Levenson, J et al., 2004. J Neurosci
ALDH3A2	Park, C et al., 2006. J Biol Chem
ALDH8A1	Katz, I & Lamprecht, R. 2015. J Neurochem
ALDOA	Donahue, C et al., 2002. Hippocampus
ALKBH2	Maag, J et al., 2015. Front Neurosci
ALKBH4	Maag, J et al., 2015. Front Neurosci
ALKBH5	Haberman, R et al., 2008. PNAS
ALOX15B	Park, C et al., 2006. J Biol Chem
ALS2	Katz, I & Lamprecht, R. 2015. J Neurochem
ALX1	Katz, I & Lamprecht, R. 2015. J Neurochem
AMBN	Park, C et al., 2006. J Biol Chem
AMFR	Park, C et al., 2006. J Biol Chem
ANGPTL4	Park, C et al., 2006. J Biol Chem
ANK1	Park, C et al., 2006. J Biol Chem
ANK2	Katz, I & Lamprecht, R. 2015. J Neurochem
ANK3	Haberman, R et al., 2008. PNAS
ANKH	Haberman, R et al., 2008. PNAS
ANKRD13C	Katz, I & Lamprecht, R. 2015. J Neurochem
ANKRD33B	Maag, J et al., 2015. Front Neurosci
ANKRD50	Maag, J et al., 2015. Front Neurosci
ANLN	Maag, J et al., 2015. Front Neurosci
ANP32E	Katz, I & Lamprecht, R. 2015. J Neurochem
ANPEP	Park, C et al., 2006. J Biol Chem
ANXA1	Park, C et al., 2006. J Biol Chem
ANXA11	Maag, J et al., 2015. Front Neurosci
ANXA13	Katz, I & Lamprecht, R. 2015. J Neurochem
ANXA8	Park, C et al., 2006. J Biol Chem
AP1B1	Park, C et al., 2006. J Biol Chem
AP1G1	Haberman, R et al., 2008. PNAS
AP1M1	Park, C et al., 2006. J Biol Chem
AP3S2	Park, C et al., 2006. J Biol Chem
APBA1	Ryan, M et al., 2011. Hippocampus
APBA3	Park, C et al., 2006. J Biol Chem
APBB2	Haberman, R et al., 2008. PNAS
APC	Haberman, R et al., 2008. PNAS
APEX2	Katz, I & Lamprecht, R. 2015. J Neurochem
APLP2	Park, C et al., 2006. J Biol Chem
APMAP	Katz, I & Lamprecht, R. 2015. J Neurochem
APOA1	Robles, Y et al., 2003. Neurobiol Learn Mem; Park, C et al., 2006. J Biol Chem
APOA2	Park, C et al., 2006. J Biol Chem
APOC3	Ryan, M et al., 2011. Hippocampus
APOD	Katz, I & Lamprecht, R. 2015. J Neurochem
APOL3	Katz, I & Lamprecht, R. 2015. J Neurochem
APP	Haberman, R et al., 2008. PNAS
AQP1	Park, C et al., 2006. J Biol Chem
AQP4	Haberman, R et al., 2008. PNAS
AQR	Park, C et al., 2006. J Biol Chem
ARC	Sirri, A et al., 2010. Brain Res; Ploski, J et al., 2010. J Neurochem; Ryan, M et al., 2011. Hippocampus; Maag, J et al., 2015. Front Neurosci;
AREG	Park, C et al., 2006. J Biol Chem
ARF4	Maag, J et al., 2015. Front Neurosci
ARFGAP2	Maag, J et al., 2015. Front Neurosci
ARFGEF3	Katz, I & Lamprecht, R. 2015. J Neurochem
ARG1	Maag, J et al., 2015. Front Neurosci
ARHGAP10	Maag, J et al., 2015. Front Neurosci
ARHGAP20	Maag, J et al., 2015. Front Neurosci
ARHGAP25	Maag, J et al., 2015. Front Neurosci
ARHGAP44	Haberman, R et al., 2008. PNAS
ARHGAP8	Park, C et al., 2006. J Biol Chem
ARHGDIB	Park, C et al., 2006. J Biol Chem
ARHGEF19	Katz, I & Lamprecht, R. 2015. J Neurochem
ARHGEF3	Maag, J et al., 2015. Front Neurosci
ARHGEF7	Maag, J et al., 2015. Front Neurosci
ARHGEF9	Haberman, R et al., 2008. PNAS
ARID1A	Park, C et al., 2006. J Biol Chem; Ryan, M et al., 2011. Hippocampus
ARID3A	Maag, J et al., 2015. Front Neurosci
ARID4A	Haberman, R et al., 2008. PNAS
ARID5A	Ryan, M et al., 2011. Hippocampus; Maag, J et al., 2015. Front Neurosci
ARIH1	Haberman, R et al., 2008. PNAS; Park, C et al., 2006. J Biol Chem
ARL10	Ryan, M et al., 2011. Hippocampus
ARL4D	Ploski, J et al., 2010. J Neurochem; Ryan, M et al., 2011. Hippocampus; Maag, J et al., 2015. Front Neurosci
ARL5A	Katz, I & Lamprecht, R. 2015. J Neurochem; Haberman, R et al., 2008. PNAS
ARL5B	Maag, J et al., 2015. Front Neurosci
ARL5C	Maag, J et al., 2015. Front Neurosci
ARMC1	Katz, I & Lamprecht, R. 2015. J Neurochem
ARMCX3	Haberman, R et al., 2008. PNAS
ARPC2	Haberman, R et al., 2008. PNAS
ARPC5L	Haberman, R et al., 2008. PNAS; Park, C et al., 2006. J Biol Chem
ARPP21	Maag, J et al., 2015. Front Neurosci
ARR3	Katz, I & Lamprecht, R. 2015. J Neurochem
ARRDC4	Katz, I & Lamprecht, R. 2015. J Neurochem
ARSA	Park, C et al., 2006. J Biol Chem
ARSI	Maag, J et al., 2015. Front Neurosci
ART1	Park, C et al., 2006. J Biol Chem
ART4	Park, C et al., 2006. J Biol Chem
ARTN	Maag, J et al., 2015. Front Neurosci
ASB3	Park, C et al., 2006. J Biol Chem
ASB6	Park, C et al., 2006. J Biol Chem
ASCL1	Park, C et al., 2006. J Biol Chem
ASCL2	Park, C et al., 2006. J Biol Chem
ASCL3	Katz, I & Lamprecht, R. 2015. J Neurochem
ASCL5	Katz, I & Lamprecht, R. 2015. J Neurochem
ASF1A	Park, C et al., 2006. J Biol Chem
ASGR2	Park, C et al., 2006. J Biol Chem
ASIC4	Katz, I & Lamprecht, R. 2015. J Neurochem
ASNS	Cristino, A et al., 2014. Nat Commun
ASPA	Sirri, A et al., 2010. Brain Res
ASS1	Katz, I & Lamprecht, R. 2015. J Neurochem
ASXL1	Park, C et al., 2006. J Biol Chem
ATF1	Katz, I & Lamprecht, R. 2015. J Neurochem
ATF2	Haberman, R et al., 2008. PNAS
ATF3	Park, C et al., 2006. J Biol Chem; Ploski, J et al., 2010. J Neurochem; Ryan, M et al., 2011. Hippocampus; Maag, J et al., 2015. Front Neurosci;
ATF4	Maag, J et al., 2015. Front Neurosci
ATF5	Park, C et al., 2006. J Biol Chem
ATF6	Ryan, M et al., 2011. Hippocampus
ATG16L1	Maag, J et al., 2015. Front Neurosci
ATP1A1	Levenson, J et al., 2004. J Neurosci
ATP1A3	Haberman, R et al., 2008. PNAS
ATP1B1	Haberman, R et al., 2008. PNAS; Park, C et al., 2006. J Biol Chem
ATP1B2	Donahue, C et al., 2002. Hippocampus
ATP2A2	Haberman, R et al., 2008. PNAS
ATP2B1	Haberman, R et al., 2008. PNAS
ATP2B2	Haberman, R et al., 2008. PNAS
ATP5A1	McNair, K et al., 2007. Neuroscience
ATP5G1	Donahue, C et al., 2002. Hippocampus
ATP5G2	Park, C et al., 2006. J Biol Chem
ATP5H	McNair, K et al., 2007. Neuroscience
ATP6V0E2	Katz, I & Lamprecht, R. 2015. J Neurochem
ATP6V1A	Haberman, R et al., 2008. PNAS
ATP6V1C1	Katz, I & Lamprecht, R. 2015. J Neurochem
ATP8B1	Maag, J et al., 2015. Front Neurosci
ATP8B2	Katz, I & Lamprecht, R. 2015. J Neurochem
ATRN	Haberman, R et al., 2008. PNAS
ATXN2	Levenson, J et al., 2004. J Neurosci
AUH	McNair, K et al., 2007. Neuroscience
AVP	Park, C et al., 2006. J Biol Chem; Ryan, M et al., 2011. Hippocampus
AZIN1	Haberman, R et al., 2008. PNAS
B3GALT2	Maag, J et al., 2015. Front Neurosci
B3GALT4	Maag, J et al., 2015. Front Neurosci
B3GALT5	Maag, J et al., 2015. Front Neurosci
B9D1	Katz, I & Lamprecht, R. 2015. J Neurochem
BAALC	Maag, J et al., 2015. Front Neurosci
BACH1	Maag, J et al., 2015. Front Neurosci
BAD	Park, C et al., 2006. J Biol Chem
BAG3	Maag, J et al., 2015. Front Neurosci
BAHD1	Maag, J et al., 2015. Front Neurosci
BAIAP2	Haberman, R et al., 2008. PNAS; Maag, J et al., 2015. Front Neurosci
BARD1	Park, C et al., 2006. J Biol Chem
BASP1	Haberman, R et al., 2008. PNAS; Park, C et al., 2006. J Biol Chem
BAZ1A	Maag, J et al., 2015. Front Neurosci
BBX	Maag, J et al., 2015. Front Neurosci
BCAN	Levenson, J et al., 2004. J Neurosci
BCAT1	Haberman, R et al., 2008. PNAS
BCL11B	Maag, J et al., 2015. Front Neurosci
BCL2A1	Park, C et al., 2006. J Biol Chem
BCL2L10	Park, C et al., 2006. J Biol Chem
BCL2L11	Park, C et al., 2006. J Biol Chem; Maag, J et al., 2015. Front Neurosci
BCL2L13	Park, C et al., 2006. J Biol Chem
BCL6	Maag, J et al., 2015. Front Neurosci
BCLAF1	Haberman, R et al., 2008. PNAS
BCOR	Maag, J et al., 2015. Front Neurosci
BCYRN1	Levenson, J et al., 2004. J Neurosci
BDKRB1	Park, C et al., 2006. J Biol Chem
BEND7	Maag, J et al., 2015. Front Neurosci
BET1	Park, C et al., 2006. J Biol Chem
BHLHE22	Maag, J et al., 2015. Front Neurosci
BHLHE40	Levenson, J et al., 2004. J Neurosci; Maag, J et al., 2015. Front Neurosci
BIN1	Katz, I & Lamprecht, R. 2015. J Neurochem
BIRC3	Katz, I & Lamprecht, R. 2015. J Neurochem; Park, C et al., 2006. J Biol Chem
BIRC5	Park, C et al., 2006. J Biol Chem
BLMH	Maag, J et al., 2015. Front Neurosci
BLVRA	Park, C et al., 2006. J Biol Chem
BMP2	Park, C et al., 2006. J Biol Chem
BMP7	Park, C et al., 2006. J Biol Chem
BMP8A	Park, C et al., 2006. J Biol Chem
BMPR2	Haberman, R et al., 2008. PNAS
BNC2	Katz, I & Lamprecht, R. 2015. J Neurochem
BNIP2	Haberman, R et al., 2008. PNAS
BNIP3L	Haberman, R et al., 2008. PNAS
BPHL	Park, C et al., 2006. J Biol Chem
BPIFB2	Katz, I & Lamprecht, R. 2015. J Neurochem
BPTF	Haberman, R et al., 2008. PNAS
BRD2	Park, C et al., 2006. J Biol Chem; Ryan, M et al., 2011. Hippocampus; Maag, J et al., 2015. Front Neurosci
BRD7	Katz, I & Lamprecht, R. 2015. J Neurochem; Park, C et al., 2006. J Biol Chem
BRINP1	Maag, J et al., 2015. Front Neurosci
BRPF3	Katz, I & Lamprecht, R. 2015. J Neurochem
BRS3	Katz, I & Lamprecht, R. 2015. J Neurochem
BRWD3	Katz, I & Lamprecht, R. 2015. J Neurochem
BST1	Park, C et al., 2006. J Biol Chem
BTAF1	Maag, J et al., 2015. Front Neurosci
BTG1	Maag, J et al., 2015. Front Neurosci
BTG2	Sirri, A et al., 2010. Brain Res; Park, C et al., 2006. J Biol Chem; Ploski, J et al., 2010. J Neurochem; Ryan, M et al., 2011. Hippocampus; Maag, J et al., 2015. Front Neurosci
BTK	Park, C et al., 2006. J Biol Chem
BTRC	Park, C et al., 2006. J Biol Chem
BUB3	Park, C et al., 2006. J Biol Chem
BZW1	Haberman, R et al., 2008. PNAS
C10orf10	Maag, J et al., 2015. Front Neurosci
C10orf88	Maag, J et al., 2015. Front Neurosci
C11orf87	Maag, J et al., 2015. Front Neurosci
C11orf96	Ploski, J et al., 2010. J Neurochem; Ryan, M et al., 2011. Hippocampus
C12orf45	Park, C et al., 2006. J Biol Chem
C15orf40	Ryan, M et al., 2011. Hippocampus
C17orf97	Maag, J et al., 2015. Front Neurosci
C19orf38	Maag, J et al., 2015. Front Neurosci
C19orf71	Maag, J et al., 2015. Front Neurosci
C1QBP	Park, C et al., 2006. J Biol Chem
C1QTNF1	Park, C et al., 2006. J Biol Chem; Ryan, M et al., 2011. Hippocampus
C1QTNF6	Maag, J et al., 2015. Front Neurosci
C2CD2	Katz, I & Lamprecht, R. 2015. J Neurochem
C2CD4C	Maag, J et al., 2015. Front Neurosci
C2orf72	Sirri, A et al., 2010. Brain Res
C3AR1	Park, C et al., 2006. J Biol Chem; Maag, J et al., 2015. Front Neurosci
C3orf33	Maag, J et al., 2015. Front Neurosci
C3orf58	Maag, J et al., 2015. Front Neurosci
C3orf70	Ryan, M et al., 2011. Hippocampus
C4BPB	Maag, J et al., 2015. Front Neurosci
C6	Katz, I & Lamprecht, R. 2015. J Neurochem
C6orf10	Katz, I & Lamprecht, R. 2015. J Neurochem
CAB39	Haberman, R et al., 2008. PNAS
CACNA1A	Haberman, R et al., 2008. PNAS
CACNA1S	Park, C et al., 2006. J Biol Chem
CACNA2D3	Park, C et al., 2006. J Biol Chem
CACNB1	Maag, J et al., 2015. Front Neurosci
CACNB2	Park, C et al., 2006. J Biol Chem
CACNG5	Maag, J et al., 2015. Front Neurosci
CACNG8	Ryan, M et al., 2011. Hippocampus
CACUL1	Haberman, R et al., 2008. PNAS
CAD	Park, C et al., 2006. J Biol Chem
CALHM2	Maag, J et al., 2015. Front Neurosci
CALM1	Haberman, R et al., 2008. PNAS
CALM2	Haberman, R et al., 2008. PNAS; Park, C et al., 2006. J Biol Chem
CALML4	Levenson, J et al., 2004. J Neurosci; Sirri, A et al., 2010. Brain Res
CAMK2A	Haberman, R et al., 2008. PNAS
CAMK2D	Sirri, A et al., 2010. Brain Res
CAMK2N1	Haberman, R et al., 2008. PNAS
CAMK4	Haberman, R et al., 2008. PNAS
CAMLG	Park, C et al., 2006. J Biol Chem
CANX	Haberman, R et al., 2008. PNAS
CAP2	Haberman, R et al., 2008. PNAS
CAPN6	Park, C et al., 2006. J Biol Chem
CAPNS1	Katz, I & Lamprecht, R. 2015. J Neurochem; Park, C et al., 2006. J Biol Chem
CAPRIN1	Haberman, R et al., 2008. PNAS
CAPZA2	Haberman, R et al., 2008. PNAS
CAPZA3	Park, C et al., 2006. J Biol Chem
CARS	Haberman, R et al., 2008. PNAS; Maag, J et al., 2015. Front Neurosci
CASC3	Ryan, M et al., 2011. Hippocampus
CASP1	Park, C et al., 2006. J Biol Chem
CASP2	Park, C et al., 2006. J Biol Chem
CASP7	Park, C et al., 2006. J Biol Chem
CASR	Park, C et al., 2006. J Biol Chem
CATSPERG	Katz, I & Lamprecht, R. 2015. J Neurochem
CBFB	Maag, J et al., 2015. Front Neurosci
CBLN1	Park, C et al., 2006. J Biol Chem
CBR3	Maag, J et al., 2015. Front Neurosci
CCAR2	Haberman, R et al., 2008. PNAS
CCDC121	Katz, I & Lamprecht, R. 2015. J Neurochem
CCDC134	Maag, J et al., 2015. Front Neurosci
CCDC142	Maag, J et al., 2015. Front Neurosci
CCDC155	Ryan, M et al., 2011. Hippocampus
CCDC159	Katz, I & Lamprecht, R. 2015. J Neurochem
CCDC177	Maag, J et al., 2015. Front Neurosci
CCDC180	Maag, J et al., 2015. Front Neurosci
CCDC24	Ryan, M et al., 2011. Hippocampus
CCDC50	Katz, I & Lamprecht, R. 2015. J Neurochem
CCDC6	Maag, J et al., 2015. Front Neurosci
CCDC85A	Maag, J et al., 2015. Front Neurosci
CCDC92	Maag, J et al., 2015. Front Neurosci
CCL15	Park, C et al., 2006. J Biol Chem
CCL15-CCL14	Park, C et al., 2006. J Biol Chem
CCL19	Park, C et al., 2006. J Biol Chem
CCL23	Park, C et al., 2006. J Biol Chem
CCL27	Katz, I & Lamprecht, R. 2015. J Neurochem
CCNB1	Katz, I & Lamprecht, R. 2015. J Neurochem
CCNB2	Park, C et al., 2006. J Biol Chem
CCND1	Park, C et al., 2006. J Biol Chem
CCND2	Ryan, M et al., 2011. Hippocampus
CCNF	Maag, J et al., 2015. Front Neurosci
CCNG1	Haberman, R et al., 2008. PNAS
CCNI	Park, C et al., 2006. J Biol Chem
CCNJ	Park, C et al., 2006. J Biol Chem
CCNL1	Maag, J et al., 2015. Front Neurosci
CCNL2	Katz, I & Lamprecht, R. 2015. J Neurochem
CCNT1	Park, C et al., 2006. J Biol Chem
CCR1	Park, C et al., 2006. J Biol Chem
CCR2	Park, C et al., 2006. J Biol Chem
CCR5	Park, C et al., 2006. J Biol Chem
CCR7	Park, C et al., 2006. J Biol Chem
CCS	Park, C et al., 2006. J Biol Chem
CCT6B	Park, C et al., 2006. J Biol Chem
CD151	Haberman, R et al., 2008. PNAS
CD1D	Park, C et al., 2006. J Biol Chem
CD200	Katz, I & Lamprecht, R. 2015. J Neurochem
CD34	Park, C et al., 2006. J Biol Chem
CD3G	Park, C et al., 2006. J Biol Chem
CD44	Park, C et al., 2006. J Biol Chem
CD55	Ryan, M et al., 2011. Hippocampus; Maag, J et al., 2015. Front Neurosci
CD59	Park, C et al., 2006. J Biol Chem
CD6	Park, C et al., 2006. J Biol Chem
CD80	Park, C et al., 2006. J Biol Chem
CD81	Park, C et al., 2006. J Biol Chem
CD82	Sirri, A et al., 2010. Brain Res
CD84	Park, C et al., 2006. J Biol Chem
CD86	Park, C et al., 2006. J Biol Chem
CD8B	Park, C et al., 2006. J Biol Chem
CDC25A	Park, C et al., 2006. J Biol Chem
CDC25B	Park, C et al., 2006. J Biol Chem
CDC26	Park, C et al., 2006. J Biol Chem
CDC27	Ryan, M et al., 2011. Hippocampus
CDC34	Park, C et al., 2006. J Biol Chem
CDC37L1	Sirri, A et al., 2010. Brain Res
CDC7	Katz, I & Lamprecht, R. 2015. J Neurochem
CDCA5	Park, C et al., 2006. J Biol Chem
CDCA7	Park, C et al., 2006. J Biol Chem
CDCA7L	Maag, J et al., 2015. Front Neurosci
CDCA8	Park, C et al., 2006. J Biol Chem
CDH11	Park, C et al., 2006. J Biol Chem
CDH16	Park, C et al., 2006. J Biol Chem
CDH2	Haberman, R et al., 2008. PNAS
CDH22	Maag, J et al., 2015. Front Neurosci
CDK12	Maag, J et al., 2015. Front Neurosci
CDK2AP1	Maag, J et al., 2015. Front Neurosci
CDK5RAP3	Katz, I & Lamprecht, R. 2015. J Neurochem; Park, C et al., 2006. J Biol Chem
CDK9	Park, C et al., 2006. J Biol Chem
CDKN2A	Park, C et al., 2006. J Biol Chem
CDKN3	Maag, J et al., 2015. Front Neurosci
CDON	Park, C et al., 2006. J Biol Chem
CDR2	Maag, J et al., 2015. Front Neurosci
CDV3	Maag, J et al., 2015. Front Neurosci
CEACAM1	Park, C et al., 2006. J Biol Chem
CEBPA	Katz, I & Lamprecht, R. 2015. J Neurochem
CELF1	Haberman, R et al., 2008. PNAS
CELF2	Haberman, R et al., 2008. PNAS
CELSR1	Maag, J et al., 2015. Front Neurosci
CELSR2	Park, C et al., 2006. J Biol Chem
CEMIP	Maag, J et al., 2015. Front Neurosci
CENPA	Maag, J et al., 2015. Front Neurosci
CENPO	Katz, I & Lamprecht, R. 2015. J Neurochem
CEP131	Sirri, A et al., 2010. Brain Res
CEP295NL	Maag, J et al., 2015. Front Neurosci
CEP350	Ryan, M et al., 2011. Hippocampus
CEP95	Ryan, M et al., 2011. Hippocampus
CES2	Katz, I & Lamprecht, R. 2015. J Neurochem
CES3	Park, C et al., 2006. J Biol Chem
CFAP157	Maag, J et al., 2015. Front Neurosci
CFAP43	Katz, I & Lamprecht, R. 2015. J Neurochem
CFH	Park, C et al., 2006. J Biol Chem
CFLAR	Park, C et al., 2006. J Biol Chem
CGREF1	Maag, J et al., 2015. Front Neurosci
CHAC2	Katz, I & Lamprecht, R. 2015. J Neurochem
CHAF1A	Park, C et al., 2006. J Biol Chem
CHD4	Ryan, M et al., 2011. Hippocampus
CHD7	Maag, J et al., 2015. Front Neurosci
CHD8	Park, C et al., 2006. J Biol Chem
CHN2	Sirri, A et al., 2010. Brain Res
CHP1	Haberman, R et al., 2008. PNAS
CHRDL1	Ryan, M et al., 2011. Hippocampus
CHRM3	Robles, Y et al., 2003. Neurobiol Learn Mem
CHRM4	Ryan, M et al., 2011. Hippocampus
CHRNA4	Ryan, M et al., 2011. Hippocampus; Maag, J et al., 2015. Front Neurosci
CHRNA5	Maag, J et al., 2015. Front Neurosci
CHRNB1	Katz, I & Lamprecht, R. 2015. J Neurochem
CHRNB3	Katz, I & Lamprecht, R. 2015. J Neurochem
CHRNE	Park, C et al., 2006. J Biol Chem
CHRNG	Park, C et al., 2006. J Biol Chem
CHST10	Maag, J et al., 2015. Front Neurosci
CHST12	Maag, J et al., 2015. Front Neurosci
CHST2	Park, C et al., 2006. J Biol Chem
CHSY3	Ryan, M et al., 2011. Hippocampus
CIAPIN1	Park, C et al., 2006. J Biol Chem
CIART	Maag, J et al., 2015. Front Neurosci
CIB2	Park, C et al., 2006. J Biol Chem
CIRBP	Sirri, A et al., 2010. Brain Res
CITED1	Park, C et al., 2006. J Biol Chem
CKMT1A	Park, C et al., 2006. J Biol Chem
CKMT1B	Park, C et al., 2006. J Biol Chem
CLCN1	Maag, J et al., 2015. Front Neurosci
CLCN4	Haberman, R et al., 2008. PNAS
CLCN6	Katz, I & Lamprecht, R. 2015. J Neurochem
CLCN7	Park, C et al., 2006. J Biol Chem
CLCNKA	Park, C et al., 2006. J Biol Chem
CLDN1	Park, C et al., 2006. J Biol Chem
CLDN3	Katz, I & Lamprecht, R. 2015. J Neurochem
CLDN4	Katz, I & Lamprecht, R. 2015. J Neurochem
CLDN5	Park, C et al., 2006. J Biol Chem
CLDN6	Park, C et al., 2006. J Biol Chem
CLDN8	Park, C et al., 2006. J Biol Chem
CLIC3	Park, C et al., 2006. J Biol Chem
CLIC4	Ryan, M et al., 2011. Hippocampus
CLIP1	Haberman, R et al., 2008. PNAS
CLPX	Park, C et al., 2006. J Biol Chem
CLSPN	Maag, J et al., 2015. Front Neurosci
CLSTN2	Haberman, R et al., 2008. PNAS
CMAS	Katz, I & Lamprecht, R. 2015. J Neurochem
CMBL	Katz, I & Lamprecht, R. 2015. J Neurochem
CNGA2	Park, C et al., 2006. J Biol Chem
CNGA3	Park, C et al., 2006. J Biol Chem
CNIH3	Maag, J et al., 2015. Front Neurosci
CNKSR2	Haberman, R et al., 2008. PNAS
CNN2	Park, C et al., 2006. J Biol Chem
CNOT6L	Maag, J et al., 2015. Front Neurosci
CNP	Sirri, A et al., 2010. Brain Res
CNPY2	Katz, I & Lamprecht, R. 2015. J Neurochem
CNR1	Haberman, R et al., 2008. PNAS
CNRIP1	Katz, I & Lamprecht, R. 2015. J Neurochem
CNTFR	Ryan, M et al., 2011. Hippocampus
CNTN1	Haberman, R et al., 2008. PNAS
CNTNAP1	Park, C et al., 2006. J Biol Chem
CNTNAP3	Maag, J et al., 2015. Front Neurosci
CNTROB	Maag, J et al., 2015. Front Neurosci
COL11A2	Park, C et al., 2006. J Biol Chem
COL12A1	Park, C et al., 2006. J Biol Chem
COL15A1	Park, C et al., 2006. J Biol Chem
COL2A1	Park, C et al., 2006. J Biol Chem
COL5A2	Park, C et al., 2006. J Biol Chem
COL6A1	Park, C et al., 2006. J Biol Chem
COL8A1	Park, C et al., 2006. J Biol Chem
COL9A2	Park, C et al., 2006. J Biol Chem
COL9A3	Sirri, A et al., 2010. Brain Res
COMMD9	Park, C et al., 2006. J Biol Chem
COPS2	Haberman, R et al., 2008. PNAS
COPZ1	Park, C et al., 2006. J Biol Chem
COQ10B	Maag, J et al., 2015. Front Neurosci
CORO1B	Park, C et al., 2006. J Biol Chem
COX6B2	Sirri, A et al., 2010. Brain Res
COX6C	Park, C et al., 2006. J Biol Chem
COX7B	Katz, I & Lamprecht, R. 2015. J Neurochem
CPD	Haberman, R et al., 2008. PNAS; Park, C et al., 2006. J Biol Chem
CPLX2	Haberman, R et al., 2008. PNAS
CPLX3	Katz, I & Lamprecht, R. 2015. J Neurochem
CPNE8	Maag, J et al., 2015. Front Neurosci
CPXM2	Park, C et al., 2006. J Biol Chem
CRABP1	Park, C et al., 2006. J Biol Chem; Maag, J et al., 2015. Front Neurosci
CRB3	Park, C et al., 2006. J Biol Chem
CRCP	Park, C et al., 2006. J Biol Chem
CREB1	Park, C et al., 2006. J Biol Chem
CREB3L1	Maag, J et al., 2015. Front Neurosci
CREM	Katz, I & Lamprecht, R. 2015. J Neurochem; Ryan, M et al., 2011. Hippocampus; Maag, J et al., 2015. Front Neurosci
CRLF1	Park, C et al., 2006. J Biol Chem
CRY1	Katz, I & Lamprecht, R. 2015. J Neurochem; Park, C et al., 2006. J Biol Chem; Maag, J et al., 2015. Front Neurosci
CRY2	Maag, J et al., 2015. Front Neurosci
CRYAA	Cristino, A et al., 2014. Nat Commun
CRYAB	Cristino, A et al., 2014. Nat Commun
CRYBA1	Park, C et al., 2006. J Biol Chem
CRYBB2	Park, C et al., 2006. J Biol Chem
CRYBB3	Ryan, M et al., 2011. Hippocampus
CRYGA	Park, C et al., 2006. J Biol Chem
CRYL1	Park, C et al., 2006. J Biol Chem
CRYM	Levenson, J et al., 2004. J Neurosci
CS	Katz, I & Lamprecht, R. 2015. J Neurochem; McNair, K et al., 2007. Neuroscience
CSF1R	Park, C et al., 2006. J Biol Chem
CSF2RB	Park, C et al., 2006. J Biol Chem
CSF3	Park, C et al., 2006. J Biol Chem
CSNK1A1	Haberman, R et al., 2008. PNAS
CSNK2A2	Park, C et al., 2006. J Biol Chem
CSRNP1	Ryan, M et al., 2011. Hippocampus; Maag, J et al., 2015. Front Neurosci
CSRNP3	Katz, I & Lamprecht, R. 2015. J Neurochem
CST3	Park, C et al., 2006. J Biol Chem
CST8	Katz, I & Lamprecht, R. 2015. J Neurochem
CTAGE5	Levenson, J et al., 2004. J Neurosci
CTDP1	Haberman, R et al., 2008. PNAS
CTDSP2	Park, C et al., 2006. J Biol Chem
CTGF	Levenson, J et al., 2004. J Neurosci
CTLA4	Park, C et al., 2006. J Biol Chem
CTRL	Park, C et al., 2006. J Biol Chem
CTSG	Park, C et al., 2006. J Biol Chem
CTSK	Donahue, C et al., 2002. Hippocampus
CUBN	Park, C et al., 2006. J Biol Chem
CX3CL1	Park, C et al., 2006. J Biol Chem; Maag, J et al., 2015. Front Neurosci
CXADR	Park, C et al., 2006. J Biol Chem; Maag, J et al., 2015. Front Neurosci
CXCL12	Park, C et al., 2006. J Biol Chem
CXCL17	Katz, I & Lamprecht, R. 2015. J Neurochem
CXCL9	Park, C et al., 2006. J Biol Chem
CXCR2	Donahue, C et al., 2002. Hippocampus
CXXC1	Haberman, R et al., 2008. PNAS
CXXC5	Maag, J et al., 2015. Front Neurosci
CYB561	Sirri, A et al., 2010. Brain Res
CYB5R3	Katz, I & Lamprecht, R. 2015. J Neurochem
CYCS	Haberman, R et al., 2008. PNAS
CYP11A1	Park, C et al., 2006. J Biol Chem
CYP11B1	Katz, I & Lamprecht, R. 2015. J Neurochem
CYP19A1	Park, C et al., 2006. J Biol Chem
CYP1A1	Park, C et al., 2006. J Biol Chem
CYP27B1	Park, C et al., 2006. J Biol Chem; Ryan, M et al., 2011. Hippocampus
CYP2D6	Park, C et al., 2006. J Biol Chem
CYP2D7	Park, C et al., 2006. J Biol Chem
CYP2F1	Katz, I & Lamprecht, R. 2015. J Neurochem
CYP2G1P	Katz, I & Lamprecht, R. 2015. J Neurochem
CYP3A4	Park, C et al., 2006. J Biol Chem
CYP3A43	Park, C et al., 2006. J Biol Chem
CYP3A5	Park, C et al., 2006. J Biol Chem
CYP3A7	Park, C et al., 2006. J Biol Chem
CYP3A7-CYP3A51P	Park, C et al., 2006. J Biol Chem
CYP8B1	Park, C et al., 2006. J Biol Chem
CYR61	Maag, J et al., 2015. Front Neurosci
CYTH1	Maag, J et al., 2015. Front Neurosci
DAB1	Park, C et al., 2006. J Biol Chem
DAB2IP	Park, C et al., 2006. J Biol Chem
DACH1	Park, C et al., 2006. J Biol Chem
DACT1	Maag, J et al., 2015. Front Neurosci
DAD1	Park, C et al., 2006. J Biol Chem
DAG1	Donahue, C et al., 2002. Hippocampus; Park, C et al., 2006. J Biol Chem
DAPK2	Park, C et al., 2006. J Biol Chem
DAZAP1	Park, C et al., 2006. J Biol Chem
DBI	Haberman, R et al., 2008. PNAS
DBP	Sirri, A et al., 2010. Brain Res
DBT	Park, C et al., 2006. J Biol Chem
DCAF8L1	Park, C et al., 2006. J Biol Chem
DCAF8L2	Park, C et al., 2006. J Biol Chem
DCLK1	Maag, J et al., 2015. Front Neurosci
DCLK3	Maag, J et al., 2015. Front Neurosci
DCN	Levenson, J et al., 2004. J Neurosci; Maag, J et al., 2015. Front Neurosci
DCTD	Maag, J et al., 2015. Front Neurosci
DCTN2	Levenson, J et al., 2004. J Neurosci
DCTN3	McNair, K et al., 2007. Neuroscience; Haberman, R et al., 2008. PNAS
DCTN4	Haberman, R et al., 2008. PNAS
DCUN1D3	Maag, J et al., 2015. Front Neurosci
DDAH1	Haberman, R et al., 2008. PNAS
DDIT3	Ploski, J et al., 2010. J Neurochem; Ryan, M et al., 2011. Hippocampus; Maag, J et al., 2015. Front Neurosci
DDIT4	Park, C et al., 2006. J Biol Chem
DDIT4L	Maag, J et al., 2015. Front Neurosci
DDX10	Maag, J et al., 2015. Front Neurosci
DDX17	Cristino, A et al., 2014. Nat Commun
DDX24	Haberman, R et al., 2008. PNAS
DDX27	Park, C et al., 2006. J Biol Chem
DDX47	Park, C et al., 2006. J Biol Chem
DDX5	Cristino, A et al., 2014. Nat Commun
DDX50	Park, C et al., 2006. J Biol Chem
DDX58	Katz, I & Lamprecht, R. 2015. J Neurochem
DDX6	Levenson, J et al., 2004. J Neurosci; Haberman, R et al., 2008. PNAS
DEAF1	Park, C et al., 2006. J Biol Chem
DEDD	Park, C et al., 2006. J Biol Chem
DEFB112	Katz, I & Lamprecht, R. 2015. J Neurochem
DEK	Haberman, R et al., 2008. PNAS
DENND3	Maag, J et al., 2015. Front Neurosci
DENND4C	Haberman, R et al., 2008. PNAS
DERL1	Haberman, R et al., 2008. PNAS
DFFA	Park, C et al., 2006. J Biol Chem
DGCR8	Katz, I & Lamprecht, R. 2015. J Neurochem
DGKG	Haberman, R et al., 2008. PNAS
DGKZ	Haberman, R et al., 2008. PNAS
DHCR7	Park, C et al., 2006. J Biol Chem
DHH	Park, C et al., 2006. J Biol Chem
DHRS7B	Katz, I & Lamprecht, R. 2015. J Neurochem
DIAPH1	Park, C et al., 2006. J Biol Chem
DIO1	Park, C et al., 2006. J Biol Chem
DIO2	Sirri, A et al., 2010. Brain Res
DLG4	McNair, K et al., 2007. Neuroscience
DLGAP4	Maag, J et al., 2015. Front Neurosci
DLK1	Ryan, M et al., 2011. Hippocampus
DLK2	Maag, J et al., 2015. Front Neurosci
DLL1	Park, C et al., 2006. J Biol Chem
DLX5	Park, C et al., 2006. J Biol Chem
DMRTB1	Park, C et al., 2006. J Biol Chem
DMRTC1B	Katz, I & Lamprecht, R. 2015. J Neurochem
DMTF1	Park, C et al., 2006. J Biol Chem
DNAJA1	Katz, I & Lamprecht, R. 2015. J Neurochem; Maag, J et al., 2015. Front Neurosci
DNAJB1	Levenson, J et al., 2004. J Neurosci
DNAJB2	Katz, I & Lamprecht, R. 2015. J Neurochem
DNAJB4	Sirri, A et al., 2010. Brain Res
DNAJB5	Ryan, M et al., 2011. Hippocampus; Maag, J et al., 2015. Front Neurosci
DNAJB9	Park, C et al., 2006. J Biol Chem
DNAJC10	Haberman, R et al., 2008. PNAS
DNAJC11	Park, C et al., 2006. J Biol Chem
DNAJC21	Katz, I & Lamprecht, R. 2015. J Neurochem
DNAJC24	Katz, I & Lamprecht, R. 2015. J Neurochem
DNAJC30	Katz, I & Lamprecht, R. 2015. J Neurochem
DNAJC4	Park, C et al., 2006. J Biol Chem
DNAJC6	Haberman, R et al., 2008. PNAS
DNASE1L2	Ryan, M et al., 2011. Hippocampus
DNM1	McNair, K et al., 2007. Neuroscience
DNM1L	Haberman, R et al., 2008. PNAS
DNM3	Ryan, M et al., 2011. Hippocampus
DNMT1	Park, C et al., 2006. J Biol Chem
DNMT3A	Park, C et al., 2006. J Biol Chem; Maag, J et al., 2015. Front Neurosci
DNPEP	Park, C et al., 2006. J Biol Chem
DNTT	Park, C et al., 2006. J Biol Chem
DOCK1	Haberman, R et al., 2008. PNAS
DOCK4	Maag, J et al., 2015. Front Neurosci
DOK1	Katz, I & Lamprecht, R. 2015. J Neurochem
DOK2	Maag, J et al., 2015. Front Neurosci
DOK5	Maag, J et al., 2015. Front Neurosci
DOT1L	Maag, J et al., 2015. Front Neurosci
DPCD	Katz, I & Lamprecht, R. 2015. J Neurochem
DPP7	Haberman, R et al., 2008. PNAS
DPP8	Haberman, R et al., 2008. PNAS
DPPA3	Katz, I & Lamprecht, R. 2015. J Neurochem
DPYSL2	McNair, K et al., 2007. Neuroscience
DRAM1	Maag, J et al., 2015. Front Neurosci
DRD1	Katz, I & Lamprecht, R. 2015. J Neurochem
DRD2	Robles, Y et al., 2003. Neurobiol Learn Mem
DRD4	Park, C et al., 2006. J Biol Chem
DSC2	Park, C et al., 2006. J Biol Chem; Maag, J et al., 2015. Front Neurosci
DSP	Maag, J et al., 2015. Front Neurosci
DSTN	McNair, K et al., 2007. Neuroscience; Maag, J et al., 2015. Front Neurosci
DTYMK	Park, C et al., 2006. J Biol Chem
DUSP1	Sirri, A et al., 2010. Brain Res; Ryan, M et al., 2011. Hippocampus; Maag, J et al., 2015. Front Neurosci
DUSP11	Park, C et al., 2006. J Biol Chem
DUSP14	Maag, J et al., 2015. Front Neurosci
DUSP15	Katz, I & Lamprecht, R. 2015. J Neurochem
DUSP16	Park, C et al., 2006. J Biol Chem
DUSP18	Maag, J et al., 2015. Front Neurosci
DUSP2	Ryan, M et al., 2011. Hippocampus; Maag, J et al., 2015. Front Neurosci
DUSP3	Haberman, R et al., 2008. PNAS
DUSP4	Maag, J et al., 2015. Front Neurosci
DUSP5	Katz, I & Lamprecht, R. 2015. J Neurochem; Ploski, J et al., 2010. J Neurochem; Ryan, M et al., 2011. Hippocampus; Maag, J et al., 2015. Front Neurosci;
DUSP6	Levenson, J et al., 2004. J Neurosci; Ryan, M et al., 2011. Hippocampus; Maag, J et al., 2015. Front Neurosci
DUSP9	Park, C et al., 2006. J Biol Chem
DYM	Katz, I & Lamprecht, R. 2015. J Neurochem
DYNC1LI1	Ryan, M et al., 2011. Hippocampus
DYNLT1	Haberman, R et al., 2008. PNAS
DYRK2	Ryan, M et al., 2011. Hippocampus
DYRK3	Maag, J et al., 2015. Front Neurosci
E2F8	Katz, I & Lamprecht, R. 2015. J Neurochem
EARS2	Ryan, M et al., 2011. Hippocampus
EBF1	Park, C et al., 2006. J Biol Chem
ECE1	Cristino, A et al., 2014. Nat Commun
ECE2	Cristino, A et al., 2014. Nat Commun
ECEL1	Maag, J et al., 2015. Front Neurosci; Cristino, A et al., 2014. Nat Commun
ECM1	Park, C et al., 2006. J Biol Chem
ECT2	Park, C et al., 2006. J Biol Chem
EDA	Park, C et al., 2006. J Biol Chem
EDEM1	Park, C et al., 2006. J Biol Chem
EDF1	Cristino, A et al., 2014. Nat Commun
EEF1A1	Cristino, A et al., 2014. Nat Commun
EEF1A2	Cristino, A et al., 2014. Nat Commun
EEF1B2	Park, C et al., 2006. J Biol Chem
EFCAB12	Katz, I & Lamprecht, R. 2015. J Neurochem
EFCAB6	Maag, J et al., 2015. Front Neurosci
EFHC2	Katz, I & Lamprecht, R. 2015. J Neurochem
EFNA2	Katz, I & Lamprecht, R. 2015. J Neurochem
EFNA5	Maag, J et al., 2015. Front Neurosci
EFNB2	Maag, J et al., 2015. Front Neurosci
EGF	Park, C et al., 2006. J Biol Chem; Ryan, M et al., 2011. Hippocampus
EGFL8	Park, C et al., 2006. J Biol Chem
EGR1	Levenson, J et al., 2004. J Neurosci; Sirri, A et al., 2010. Brain Res; Ploski, J et al., 2010. J Neurochem; Ryan, M et al., 2011. Hippocampus; Maag, J et al., 2015. Front Neurosci
EGR2	Sirri, A et al., 2010. Brain Res; Park, C et al., 2006. J Biol Chem; Ploski, J et al., 2010. J Neurochem; Ryan, M et al., 2011. Hippocampus; Maag, J et al., 2015. Front Neurosci
EGR3	Katz, I & Lamprecht, R. 2015. J Neurochem; Ryan, M et al., 2011. Hippocampus; Maag, J et al., 2015. Front Neurosci
EGR4	Ploski, J et al., 2010. J Neurochem; Ryan, M et al., 2011. Hippocampus; Maag, J et al., 2015. Front Neurosci
EHHADH	Park, C et al., 2006. J Biol Chem
EID2B	Ryan, M et al., 2011. Hippocampus
EIF2B5	Park, C et al., 2006. J Biol Chem
EIF3B	Haberman, R et al., 2008. PNAS
EIF3K	Haberman, R et al., 2008. PNAS
EIF4A1	Park, C et al., 2006. J Biol Chem; Maag, J et al., 2015. Front Neurosci
EIF4A2	Park, C et al., 2006. J Biol Chem
EIF4B	Haberman, R et al., 2008. PNAS; Park, C et al., 2006. J Biol Chem
EIF4G2	Haberman, R et al., 2008. PNAS
EIF5	Haberman, R et al., 2008. PNAS
EIF5A	Park, C et al., 2006. J Biol Chem
EIF6	Haberman, R et al., 2008. PNAS
ELAC2	Park, C et al., 2006. J Biol Chem
ELAVL1	Katz, I & Lamprecht, R. 2015. J Neurochem
ELAVL4	Sirri, A et al., 2010. Brain Res
ELF1	Park, C et al., 2006. J Biol Chem
ELF3	Park, C et al., 2006. J Biol Chem
ELF4	Park, C et al., 2006. J Biol Chem
ELK3	Maag, J et al., 2015. Front Neurosci
ELMSAN1	Maag, J et al., 2015. Front Neurosci
ELN	Park, C et al., 2006. J Biol Chem
ELOVL5	Park, C et al., 2006. J Biol Chem
EMCN	Park, C et al., 2006. J Biol Chem
EMID1	Katz, I & Lamprecht, R. 2015. J Neurochem; Park, C et al., 2006. J Biol Chem
EMILIN3	Maag, J et al., 2015. Front Neurosci
EML5	Maag, J et al., 2015. Front Neurosci
ENAH	Park, C et al., 2006. J Biol Chem
ENC1	Maag, J et al., 2015. Front Neurosci
ENO2	Levenson, J et al., 2004. J Neurosci; McNair, K et al., 2007. Neuroscience
ENPP2	Levenson, J et al., 2004. J Neurosci; Sirri, A et al., 2010. Brain Res
ENTPD2	Park, C et al., 2006. J Biol Chem
ENTPD4	Park, C et al., 2006. J Biol Chem
ENTPD6	Park, C et al., 2006. J Biol Chem
EOMES	Park, C et al., 2006. J Biol Chem
EPB41L3	Katz, I & Lamprecht, R. 2015. J Neurochem; Haberman, R et al., 2008. PNAS
EPCAM	Maag, J et al., 2015. Front Neurosci
EPHA2	Park, C et al., 2006. J Biol Chem
EPHA3	Katz, I & Lamprecht, R. 2015. J Neurochem
EPHA4	Haberman, R et al., 2008. PNAS
EPHA5	Haberman, R et al., 2008. PNAS
EPHA8	Maag, J et al., 2015. Front Neurosci
EPHB3	Maag, J et al., 2015. Front Neurosci
EPN2	Haberman, R et al., 2008. PNAS
EPPIN	Katz, I & Lamprecht, R. 2015. J Neurochem
EPS15	Haberman, R et al., 2008. PNAS
EPS15L1	Katz, I & Lamprecht, R. 2015. J Neurochem
ERCC4	Ryan, M et al., 2011. Hippocampus
ERF	Park, C et al., 2006. J Biol Chem; Ryan, M et al., 2011. Hippocampus; Maag, J et al., 2015. Front Neurosci
ERICH5	Maag, J et al., 2015. Front Neurosci
ESR1	Park, C et al., 2006. J Biol Chem
ESR2	Park, C et al., 2006. J Biol Chem
ETS1	Park, C et al., 2006. J Biol Chem
ETV3	Maag, J et al., 2015. Front Neurosci
ETV4	Park, C et al., 2006. J Biol Chem
ETV5	Maag, J et al., 2015. Front Neurosci
EVX1	Katz, I & Lamprecht, R. 2015. J Neurochem
EWSR1	Park, C et al., 2006. J Biol Chem
EXOC3L4	Maag, J et al., 2015. Front Neurosci
EXOC5	Haberman, R et al., 2008. PNAS
EXOC6	Haberman, R et al., 2008. PNAS
EXOSC10	Katz, I & Lamprecht, R. 2015. J Neurochem
EXOSC5	Park, C et al., 2006. J Biol Chem
EXT1	Maag, J et al., 2015. Front Neurosci
EYA2	Park, C et al., 2006. J Biol Chem
EYA4	Park, C et al., 2006. J Biol Chem
FAAH	Katz, I & Lamprecht, R. 2015. J Neurochem
FAAP100	Maag, J et al., 2015. Front Neurosci
FAAP20	Katz, I & Lamprecht, R. 2015. J Neurochem
FABP5	Haberman, R et al., 2008. PNAS; Park, C et al., 2006. J Biol Chem
FABP7	Sirri, A et al., 2010. Brain Res
FADS1	Haberman, R et al., 2008. PNAS
FAHD1	Park, C et al., 2006. J Biol Chem
FAM101B	Maag, J et al., 2015. Front Neurosci
FAM102B	Maag, J et al., 2015. Front Neurosci
FAM107B	Maag, J et al., 2015. Front Neurosci
FAM110A	Katz, I & Lamprecht, R. 2015. J Neurochem
FAM120B	Ploski, J et al., 2010. J Neurochem; Ryan, M et al., 2011. Hippocampus
FAM124A	Maag, J et al., 2015. Front Neurosci
FAM129B	Maag, J et al., 2015. Front Neurosci
FAM132A	Sirri, A et al., 2010. Brain Res
FAM135B	Maag, J et al., 2015. Front Neurosci
FAM13C	Maag, J et al., 2015. Front Neurosci
FAM161A	Maag, J et al., 2015. Front Neurosci
FAM171A2	Ryan, M et al., 2011. Hippocampus
FAM175A	Katz, I & Lamprecht, R. 2015. J Neurochem
FAM186B	Katz, I & Lamprecht, R. 2015. J Neurochem
FAM212B	Maag, J et al., 2015. Front Neurosci
FAM217B	Haberman, R et al., 2008. PNAS
FAM222A	Maag, J et al., 2015. Front Neurosci
FAM43B	Maag, J et al., 2015. Front Neurosci
FAM45A	Haberman, R et al., 2008. PNAS
FAM46B	Ryan, M et al., 2011. Hippocampus
FAM49B	Haberman, R et al., 2008. PNAS
FAM50B	Katz, I & Lamprecht, R. 2015. J Neurochem
FAM63B	Haberman, R et al., 2008. PNAS
FAM65B	Maag, J et al., 2015. Front Neurosci
FAM65C	Katz, I & Lamprecht, R. 2015. J Neurochem
FAM69B	Levenson, J et al., 2004. J Neurosci
FAM71B	Katz, I & Lamprecht, R. 2015. J Neurochem
FAM71E2	Katz, I & Lamprecht, R. 2015. J Neurochem
FAM78A	Maag, J et al., 2015. Front Neurosci
FAM83F	Katz, I & Lamprecht, R. 2015. J Neurochem
FAM84A	Maag, J et al., 2015. Front Neurosci
FAM84B	Maag, J et al., 2015. Front Neurosci
FANCC	Park, C et al., 2006. J Biol Chem
FANCF	Maag, J et al., 2015. Front Neurosci
FAT4	Maag, J et al., 2015. Front Neurosci
FBL	Maag, J et al., 2015. Front Neurosci
FBLIM1	Katz, I & Lamprecht, R. 2015. J Neurochem
FBN1	Maag, J et al., 2015. Front Neurosci
FBXL12	Park, C et al., 2006. J Biol Chem
FBXL15	Park, C et al., 2006. J Biol Chem
FBXO10	Haberman, R et al., 2008. PNAS
FBXO25	Cristino, A et al., 2014. Nat Commun
FBXO3	Park, C et al., 2006. J Biol Chem
FBXO32	Cristino, A et al., 2014. Nat Commun
FBXO33	Maag, J et al., 2015. Front Neurosci
FBXO34	Maag, J et al., 2015. Front Neurosci
FBXW5	Park, C et al., 2006. J Biol Chem
FBXW7	Maag, J et al., 2015. Front Neurosci
FCAR	Katz, I & Lamprecht, R. 2015. J Neurochem
FCER1A	Park, C et al., 2006. J Biol Chem
FCGBP	Maag, J et al., 2015. Front Neurosci
FCGR3A	Ryan, M et al., 2011. Hippocampus
FDPS	Park, C et al., 2006. J Biol Chem
FEM1A	Park, C et al., 2006. J Biol Chem
FEN1	Park, C et al., 2006. J Biol Chem
FFAR3	Maag, J et al., 2015. Front Neurosci
FGD1	Park, C et al., 2006. J Biol Chem
FGD3	Maag, J et al., 2015. Front Neurosci
FGF14	Park, C et al., 2006. J Biol Chem
FGF17	Park, C et al., 2006. J Biol Chem
FGF2	Park, C et al., 2006. J Biol Chem
FGF4	Katz, I & Lamprecht, R. 2015. J Neurochem; Park, C et al., 2006. J Biol Chem
FGF7	Park, C et al., 2006. J Biol Chem
FGF9	Park, C et al., 2006. J Biol Chem
FGFR1	Haberman, R et al., 2008. PNAS; Park, C et al., 2006. J Biol Chem
FGFR2	Haberman, R et al., 2008. PNAS; Park, C et al., 2006. J Biol Chem
FGFR3	Katz, I & Lamprecht, R. 2015. J Neurochem
FGFR4	Park, C et al., 2006. J Biol Chem
FGG	Ryan, M et al., 2011. Hippocampus
FHL1	Ryan, M et al., 2011. Hippocampus
FIBCD1	Maag, J et al., 2015. Front Neurosci
FIBIN	Katz, I & Lamprecht, R. 2015. J Neurochem
FIGLA	Park, C et al., 2006. J Biol Chem
FIGNL1	Park, C et al., 2006. J Biol Chem; Maag, J et al., 2015. Front Neurosci
FIS1	Haberman, R et al., 2008. PNAS
FKBP5	Sirri, A et al., 2010. Brain Res
FKRP	Katz, I & Lamprecht, R. 2015. J Neurochem
FLG	Park, C et al., 2006. J Biol Chem
FLNB	Park, C et al., 2006. J Biol Chem
FLOT2	Park, C et al., 2006. J Biol Chem
FLT1	Park, C et al., 2006. J Biol Chem
FMO3	Park, C et al., 2006. J Biol Chem
FMO5	Park, C et al., 2006. J Biol Chem
FNDC1	Ryan, M et al., 2011. Hippocampus
FNDC3B	Maag, J et al., 2015. Front Neurosci
FNDC9	Maag, J et al., 2015. Front Neurosci
FOS	Levenson, J et al., 2004. J Neurosci; Sirri, A et al., 2010. Brain Res; Ploski, J et al., 2010. J Neurochem; Ryan, M et al., 2011. Hippocampus; Maag, J et al., 2015. Front Neurosci
FOSB	Ryan, M et al., 2011. Hippocampus
FOSL1	Maag, J et al., 2015. Front Neurosci
FOSL2	Park, C et al., 2006. J Biol Chem; Ryan, M et al., 2011. Hippocampus
FOXA2	Park, C et al., 2006. J Biol Chem
FOXA3	Park, C et al., 2006. J Biol Chem
FOXD2	Park, C et al., 2006. J Biol Chem
FOXF2	Park, C et al., 2006. J Biol Chem
FOXH1	Park, C et al., 2006. J Biol Chem
FOXK1	Park, C et al., 2006. J Biol Chem
FOXL1	Park, C et al., 2006. J Biol Chem
FOXN3	Ryan, M et al., 2011. Hippocampus
FOXN4	Katz, I & Lamprecht, R. 2015. J Neurochem
FOXP1	Haberman, R et al., 2008. PNAS; Park, C et al., 2006. J Biol Chem
FOXQ1	Park, C et al., 2006. J Biol Chem
FPR1	Katz, I & Lamprecht, R. 2015. J Neurochem
FRAS1	Maag, J et al., 2015. Front Neurosci
FRMD6	Maag, J et al., 2015. Front Neurosci
FRMPD2	Maag, J et al., 2015. Front Neurosci
FSCB	Katz, I & Lamprecht, R. 2015. J Neurochem
FSCN2	Maag, J et al., 2015. Front Neurosci
FSHB	Park, C et al., 2006. J Biol Chem
FSHR	Park, C et al., 2006. J Biol Chem
FSIP1	Maag, J et al., 2015. Front Neurosci
FST	Maag, J et al., 2015. Front Neurosci
FSTL1	Levenson, J et al., 2004. J Neurosci; Park, C et al., 2006. J Biol Chem
FTL	Maag, J et al., 2015. Front Neurosci
FTO	Park, C et al., 2006. J Biol Chem
FTSJ2	Ryan, M et al., 2011. Hippocampus; Maag, J et al., 2015. Front Neurosci
FUCA1	Park, C et al., 2006. J Biol Chem
FURIN	Maag, J et al., 2015. Front Neurosci
FUT4	Park, C et al., 2006. J Biol Chem; Maag, J et al., 2015. Front Neurosci
FXYD1	Park, C et al., 2006. J Biol Chem
FYN	Haberman, R et al., 2008. PNAS; Maag, J et al., 2015. Front Neurosci
FZD4	Park, C et al., 2006. J Biol Chem
FZD8	Park, C et al., 2006. J Biol Chem
G0S2	Park, C et al., 2006. J Biol Chem
G3BP2	Haberman, R et al., 2008. PNAS
G6PC	Park, C et al., 2006. J Biol Chem
G6PC3	Park, C et al., 2006. J Biol Chem
GABBR1	Katz, I & Lamprecht, R. 2015. J Neurochem
GABPB1	Park, C et al., 2006. J Biol Chem
GABRA4	Haberman, R et al., 2008. PNAS; Maag, J et al., 2015. Front Neurosci
GABRA6	Park, C et al., 2006. J Biol Chem
GABRB3	Haberman, R et al., 2008. PNAS
GABRD	Maag, J et al., 2015. Front Neurosci
GABRG3	Park, C et al., 2006. J Biol Chem
GAD2	Ryan, M et al., 2011. Hippocampus
GADD45B	Ploski, J et al., 2010. J Neurochem; Ryan, M et al., 2011. Hippocampus; Maag, J et al., 2015. Front Neurosci
GADD45G	Ploski, J et al., 2010. J Neurochem; Ryan, M et al., 2011. Hippocampus; Maag, J et al., 2015. Front Neurosci
GAL	Park, C et al., 2006. J Biol Chem
GALC	Park, C et al., 2006. J Biol Chem
GALK2	Katz, I & Lamprecht, R. 2015. J Neurochem
GALM	Park, C et al., 2006. J Biol Chem
GALNT16	Katz, I & Lamprecht, R. 2015. J Neurochem
GALNT3	Park, C et al., 2006. J Biol Chem
GALNT6	Park, C et al., 2006. J Biol Chem
GALNT9	Maag, J et al., 2015. Front Neurosci
GALR2	Ryan, M et al., 2011. Hippocampus
GALT	Park, C et al., 2006. J Biol Chem
GAMT	Park, C et al., 2006. J Biol Chem
GAPDH	Donahue, C et al., 2002. Hippocampus; Cristino, A et al., 2014. Nat Commun
GAPDHS	Maag, J et al., 2015. Front Neurosci; Cristino, A et al., 2014. Nat Commun
GAS2L3	Maag, J et al., 2015. Front Neurosci
GAS5	Park, C et al., 2006. J Biol Chem
GATA1	Park, C et al., 2006. J Biol Chem
GATA2	Park, C et al., 2006. J Biol Chem
GATA4	Park, C et al., 2006. J Biol Chem
GATAD2B	Ryan, M et al., 2011. Hippocampus
GBA	Katz, I & Lamprecht, R. 2015. J Neurochem; Park, C et al., 2006. J Biol Chem
GC	Ryan, M et al., 2011. Hippocampus
GCGR	Robles, Y et al., 2003. Neurobiol Learn Mem; Park, C et al., 2006. J Biol Chem
GCK	Park, C et al., 2006. J Biol Chem
GCLM	Park, C et al., 2006. J Biol Chem
GCM1	Park, C et al., 2006. J Biol Chem
GCNT2	Katz, I & Lamprecht, R. 2015. J Neurochem
GDF10	Park, C et al., 2006. J Biol Chem
GDF3	Park, C et al., 2006. J Biol Chem
GDF9	Maag, J et al., 2015. Front Neurosci
GDI2	Haberman, R et al., 2008. PNAS
GDNF	Park, C et al., 2006. J Biol Chem
GEM	Maag, J et al., 2015. Front Neurosci
GEMIN7	Maag, J et al., 2015. Front Neurosci
GFAP	McNair, K et al., 2007. Neuroscience; Park, C et al., 2006. J Biol Chem
GFER	Park, C et al., 2006. J Biol Chem
GFI1	Park, C et al., 2006. J Biol Chem
GFI1B	Park, C et al., 2006. J Biol Chem
GFPT2	Park, C et al., 2006. J Biol Chem
GFRA2	Maag, J et al., 2015. Front Neurosci
GFRA3	Park, C et al., 2006. J Biol Chem
GGNBP1	Park, C et al., 2006. J Biol Chem
GH1	Donahue, C et al., 2002. Hippocampus
GHR	Katz, I & Lamprecht, R. 2015. J Neurochem
GHRH	Park, C et al., 2006. J Biol Chem
GHSR	Maag, J et al., 2015. Front Neurosci
GIMAP7	Maag, J et al., 2015. Front Neurosci
GIPR	Maag, J et al., 2015. Front Neurosci
GJA1	Levenson, J et al., 2004. J Neurosci; Haberman, R et al., 2008. PNAS
GJA3	Park, C et al., 2006. J Biol Chem
GJA5	Park, C et al., 2006. J Biol Chem
GJA9	Park, C et al., 2006. J Biol Chem
GJB4	Park, C et al., 2006. J Biol Chem
GJC1	Katz, I & Lamprecht, R. 2015. J Neurochem
GKAP1	Park, C et al., 2006. J Biol Chem
GLA	Maag, J et al., 2015. Front Neurosci
GLCE	Maag, J et al., 2015. Front Neurosci
GLI1	Maag, J et al., 2015. Front Neurosci
GLIPR1L2	Katz, I & Lamprecht, R. 2015. J Neurochem
GLRB	Haberman, R et al., 2008. PNAS
GLRX	Haberman, R et al., 2008. PNAS
GLS	Haberman, R et al., 2008. PNAS
GLTP	Park, C et al., 2006. J Biol Chem
GLUL	Sirri, A et al., 2010. Brain Res; Park, C et al., 2006. J Biol Chem
GMEB1	Maag, J et al., 2015. Front Neurosci
GMEB2	Maag, J et al., 2015. Front Neurosci
GMFB	Park, C et al., 2006. J Biol Chem
GMFG	Park, C et al., 2006. J Biol Chem
GNA15	Park, C et al., 2006. J Biol Chem
GNAI1	Haberman, R et al., 2008. PNAS
GNAI2	Park, C et al., 2006. J Biol Chem
GNAO1	Haberman, R et al., 2008. PNAS
GNB1	Park, C et al., 2006. J Biol Chem
GNB3	Maag, J et al., 2015. Front Neurosci
GNG3	Haberman, R et al., 2008. PNAS
GNG5	Katz, I & Lamprecht, R. 2015. J Neurochem
GNG8	Maag, J et al., 2015. Front Neurosci
GNS	Park, C et al., 2006. J Biol Chem
GOLGA3	Park, C et al., 2006. J Biol Chem
GOLGA4	Ryan, M et al., 2011. Hippocampus
GOLGA7B	Maag, J et al., 2015. Front Neurosci
GOLPH3	Haberman, R et al., 2008. PNAS
GORASP2	Katz, I & Lamprecht, R. 2015. J Neurochem
GOSR2	Park, C et al., 2006. J Biol Chem
GP5	Maag, J et al., 2015. Front Neurosci
GPAT3	Maag, J et al., 2015. Front Neurosci
GPD1	McNair, K et al., 2007. Neuroscience
GPD2	Haberman, R et al., 2008. PNAS
GPR12	Haberman, R et al., 2008. PNAS; Park, C et al., 2006. J Biol Chem
GPR137C	Maag, J et al., 2015. Front Neurosci
GPR150	Maag, J et al., 2015. Front Neurosci
GPR158	Maag, J et al., 2015. Front Neurosci
GPR160	Katz, I & Lamprecht, R. 2015. J Neurochem
GPR161	Maag, J et al., 2015. Front Neurosci
GPR19	Ryan, M et al., 2011. Hippocampus; Maag, J et al., 2015. Front Neurosci
GPR27	Maag, J et al., 2015. Front Neurosci
GPR3	Maag, J et al., 2015. Front Neurosci
GPR37L1	Park, C et al., 2006. J Biol Chem
GPR39	Katz, I & Lamprecht, R. 2015. J Neurochem
GPR50	Park, C et al., 2006. J Biol Chem
GPR83	Maag, J et al., 2015. Front Neurosci
GPRC5A	Maag, J et al., 2015. Front Neurosci
GPRC5C	Katz, I & Lamprecht, R. 2015. J Neurochem
GPX5	Park, C et al., 2006. J Biol Chem
GRAP2	Park, C et al., 2006. J Biol Chem
GRASP	Maag, J et al., 2015. Front Neurosci
GRB2	Maag, J et al., 2015. Front Neurosci
GREB1L	Maag, J et al., 2015. Front Neurosci
GREM1	Park, C et al., 2006. J Biol Chem
GRHL2	Maag, J et al., 2015. Front Neurosci
GRIA1	Haberman, R et al., 2008. PNAS
GRIA2	Katz, I & Lamprecht, R. 2015. J Neurochem
GRIA3	Haberman, R et al., 2008. PNAS
GRID2	Katz, I & Lamprecht, R. 2015. J Neurochem
GRIN2D	Ryan, M et al., 2011. Hippocampus
GRIN3A	Katz, I & Lamprecht, R. 2015. J Neurochem; Maag, J et al., 2015. Front Neurosci
GRINA	Levenson, J et al., 2004. J Neurosci
GRM1	Maag, J et al., 2015. Front Neurosci
GRM2	Maag, J et al., 2015. Front Neurosci
GRM5	Donahue, C et al., 2002. Hippocampus
GRM6	Ryan, M et al., 2011. Hippocampus
GRM7	Haberman, R et al., 2008. PNAS
GRM8	Robles, Y et al., 2003. Neurobiol Learn Mem
GRSF1	Haberman, R et al., 2008. PNAS
GSE1	Maag, J et al., 2015. Front Neurosci
GSN	Sirri, A et al., 2010. Brain Res
GSR	Park, C et al., 2006. J Biol Chem
GSS	Park, C et al., 2006. J Biol Chem
GSTA2	Robles, Y et al., 2003. Neurobiol Learn Mem
GSTA3	Park, C et al., 2006. J Biol Chem
GSTA5	Katz, I & Lamprecht, R. 2015. J Neurochem
GSTM3	Park, C et al., 2006. J Biol Chem
GSTP1	McNair, K et al., 2007. Neuroscience
GTF2F1	Katz, I & Lamprecht, R. 2015. J Neurochem
GTF2I	Haberman, R et al., 2008. PNAS
GTPBP1	Park, C et al., 2006. J Biol Chem
GUCA1A	Katz, I & Lamprecht, R. 2015. J Neurochem
GUCA1B	Katz, I & Lamprecht, R. 2015. J Neurochem
GUSB	Park, C et al., 2006. J Biol Chem
GYPC	Ryan, M et al., 2011. Hippocampus
GZMM	Park, C et al., 2006. J Biol Chem
H1F0	Cristino, A et al., 2014. Nat Commun
H1FOO	Park, C et al., 2006. J Biol Chem; Cristino, A et al., 2014. Nat Commun
H2AFY	Park, C et al., 2006. J Biol Chem
H2AFZ	Maag, J et al., 2015. Front Neurosci
HACD2	Katz, I & Lamprecht, R. 2015. J Neurochem; Haberman, R et al., 2008. PNAS
HAND1	Park, C et al., 2006. J Biol Chem
HAS1	Park, C et al., 2006. J Biol Chem
HAS2	Park, C et al., 2006. J Biol Chem
HAS3	Park, C et al., 2006. J Biol Chem
HBZ	Katz, I & Lamprecht, R. 2015. J Neurochem
HCLS1	Park, C et al., 2006. J Biol Chem
HCN2	Haberman, R et al., 2008. PNAS
HCRT	Park, C et al., 2006. J Biol Chem
HCRTR1	Maag, J et al., 2015. Front Neurosci
HDAC1	Park, C et al., 2006. J Biol Chem
HDAC5	Maag, J et al., 2015. Front Neurosci
HEATR3	Maag, J et al., 2015. Front Neurosci
HEATR6	Katz, I & Lamprecht, R. 2015. J Neurochem
HECA	Katz, I & Lamprecht, R. 2015. J Neurochem
HECW2	Katz, I & Lamprecht, R. 2015. J Neurochem
HEG1	Maag, J et al., 2015. Front Neurosci
HES1	Maag, J et al., 2015. Front Neurosci
HES3	Katz, I & Lamprecht, R. 2015. J Neurochem
HES5	Park, C et al., 2006. J Biol Chem
HES6	Haberman, R et al., 2008. PNAS
HESX1	Park, C et al., 2006. J Biol Chem
HEXIM1	Sirri, A et al., 2010. Brain Res
HFM1	Katz, I & Lamprecht, R. 2015. J Neurochem
HGF	Park, C et al., 2006. J Biol Chem
HGSNAT	Haberman, R et al., 2008. PNAS
HIC2	Ryan, M et al., 2011. Hippocampus
HINT2	Katz, I & Lamprecht, R. 2015. J Neurochem
HIPK3	Park, C et al., 2006. J Biol Chem
HIST1H1D	Park, C et al., 2006. J Biol Chem
HIST1H2BA	Katz, I & Lamprecht, R. 2015. J Neurochem
HIST1H3F	Park, C et al., 2006. J Biol Chem
HIST1H3G	Park, C et al., 2006. J Biol Chem
HLA-DMA	Park, C et al., 2006. J Biol Chem
HLA-DMB	Park, C et al., 2006. J Biol Chem
HLF	Katz, I & Lamprecht, R. 2015. J Neurochem; Maag, J et al., 2015. Front Neurosci
HM13	Cristino, A et al., 2014. Nat Commun
HMG20A	Katz, I & Lamprecht, R. 2015. J Neurochem
HMGA1	Park, C et al., 2006. J Biol Chem; Maag, J et al., 2015. Front Neurosci
HMGB1P1	Katz, I & Lamprecht, R. 2015. J Neurochem
HMGCR	Maag, J et al., 2015. Front Neurosci
HMGXB3	Katz, I & Lamprecht, R. 2015. J Neurochem
HMOX1	Maag, J et al., 2015. Front Neurosci
HNF4G	Park, C et al., 2006. J Biol Chem
HNRNPA1	Haberman, R et al., 2008. PNAS; Ryan, M et al., 2011. Hippocampus
HNRNPA3	Haberman, R et al., 2008. PNAS
HNRNPDL	Katz, I & Lamprecht, R. 2015. J Neurochem
HNRNPK	McNair, K et al., 2007. Neuroscience
HNRNPLL	Maag, J et al., 2015. Front Neurosci
HNRNPU	Haberman, R et al., 2008. PNAS
HOMER1	Haberman, R et al., 2008. PNAS; Park, C et al., 2006. J Biol Chem; Ryan, M et al., 2011. Hippocampus
HORMAD1	Katz, I & Lamprecht, R. 2015. J Neurochem
HOXA11	Park, C et al., 2006. J Biol Chem
HOXA13	Park, C et al., 2006. J Biol Chem
HOXA2	Park, C et al., 2006. J Biol Chem
HOXA3	Park, C et al., 2006. J Biol Chem
HOXA4	Park, C et al., 2006. J Biol Chem
HOXA7	Park, C et al., 2006. J Biol Chem
HOXB5	Park, C et al., 2006. J Biol Chem
HOXB7	Katz, I & Lamprecht, R. 2015. J Neurochem
HOXB8	Park, C et al., 2006. J Biol Chem
HOXC13	Katz, I & Lamprecht, R. 2015. J Neurochem
HOXC4	Park, C et al., 2006. J Biol Chem
HOXC8	Park, C et al., 2006. J Biol Chem
HOXD1	Park, C et al., 2006. J Biol Chem
HP1BP3	Cristino, A et al., 2014. Nat Commun
HPCAL4	Haberman, R et al., 2008. PNAS
HPGD	Park, C et al., 2006. J Biol Chem; Maag, J et al., 2015. Front Neurosci
HR	Park, C et al., 2006. J Biol Chem
HS1BP3	Park, C et al., 2006. J Biol Chem
HS3ST2	Maag, J et al., 2015. Front Neurosci
HS6ST1	Maag, J et al., 2015. Front Neurosci
HSD11B2	Park, C et al., 2006. J Biol Chem
HSD17B12	Haberman, R et al., 2008. PNAS
HSD3B1	Park, C et al., 2006. J Biol Chem
HSD3B2	Park, C et al., 2006. J Biol Chem
HSF1	Park, C et al., 2006. J Biol Chem
HSP90AA1	Haberman, R et al., 2008. PNAS; Cristino, A et al., 2014. Nat Commun
HSP90AB1	Haberman, R et al., 2008. PNAS; Cristino, A et al., 2014. Nat Commun
HSP90B1	Cristino, A et al., 2014. Nat Commun
HSPA4	Park, C et al., 2006. J Biol Chem
HSPA5	Sirri, A et al., 2010. Brain Res
HSPB1	Sirri, A et al., 2010. Brain Res; Cristino, A et al., 2014. Nat Commun
HSPB2	Cristino, A et al., 2014. Nat Commun
HSPB3	Cristino, A et al., 2014. Nat Commun
HSPB6	Cristino, A et al., 2014. Nat Commun
HSPB8	Park, C et al., 2006. J Biol Chem; Cristino, A et al., 2014. Nat Commun
HSPH1	Maag, J et al., 2015. Front Neurosci
HTR1A	Maag, J et al., 2015. Front Neurosci
HTR1B	Maag, J et al., 2015. Front Neurosci
HTR2C	Sirri, A et al., 2010. Brain Res
HTR4	Park, C et al., 2006. J Biol Chem; Maag, J et al., 2015. Front Neurosci
HTRA3	Park, C et al., 2006. J Biol Chem
HUNK	Maag, J et al., 2015. Front Neurosci
HYAL1	Katz, I & Lamprecht, R. 2015. J Neurochem
HYAL2	Park, C et al., 2006. J Biol Chem
IAPP	Park, C et al., 2006. J Biol Chem
ICAM2	Park, C et al., 2006. J Biol Chem
ICT1	Haberman, R et al., 2008. PNAS
ID4	Maag, J et al., 2015. Front Neurosci
IDH3A	McNair, K et al., 2007. Neuroscience; Park, C et al., 2006. J Biol Chem
IDI1	Levenson, J et al., 2004. J Neurosci; Maag, J et al., 2015. Front Neurosci
IER2	Ploski, J et al., 2010. J Neurochem; Ryan, M et al., 2011. Hippocampus
IER3	Park, C et al., 2006. J Biol Chem; Maag, J et al., 2015. Front Neurosci
IER5	Ploski, J et al., 2010. J Neurochem; Ryan, M et al., 2011. Hippocampus
IFI35	Katz, I & Lamprecht, R. 2015. J Neurochem
IFITM1	Sirri, A et al., 2010. Brain Res
IFITM10	Maag, J et al., 2015. Front Neurosci
IFNA1	Park, C et al., 2006. J Biol Chem
IFNA5	Park, C et al., 2006. J Biol Chem
IFNAR2	Park, C et al., 2006. J Biol Chem
IFNB1	Katz, I & Lamprecht, R. 2015. J Neurochem
IGFALS	Park, C et al., 2006. J Biol Chem
IGFBP2	Levenson, J et al., 2004. J Neurosci
IGFBP4	Park, C et al., 2006. J Biol Chem
IGFBP5	Katz, I & Lamprecht, R. 2015. J Neurochem
IGSF9B	Maag, J et al., 2015. Front Neurosci
IHH	Park, C et al., 2006. J Biol Chem
IKBKAP	Haberman, R et al., 2008. PNAS
IKBKB	Park, C et al., 2006. J Biol Chem
IKBKE	Park, C et al., 2006. J Biol Chem
IKZF2	Ryan, M et al., 2011. Hippocampus
IKZF4	Maag, J et al., 2015. Front Neurosci
IL10	Park, C et al., 2006. J Biol Chem; Ryan, M et al., 2011. Hippocampus
IL10RA	Park, C et al., 2006. J Biol Chem
IL12A	Park, C et al., 2006. J Biol Chem
IL12RB1	Park, C et al., 2006. J Biol Chem
IL12RB2	Park, C et al., 2006. J Biol Chem
IL13	Park, C et al., 2006. J Biol Chem
IL16	Maag, J et al., 2015. Front Neurosci
IL17B	Ryan, M et al., 2011. Hippocampus
IL17D	Park, C et al., 2006. J Biol Chem
IL17RB	Katz, I & Lamprecht, R. 2015. J Neurochem
IL18R1	Park, C et al., 2006. J Biol Chem
IL1A	Park, C et al., 2006. J Biol Chem
IL1R1	Park, C et al., 2006. J Biol Chem
IL1RAP	Katz, I & Lamprecht, R. 2015. J Neurochem; Park, C et al., 2006. J Biol Chem; Ryan, M et al., 2011. Hippocampus
IL22RA2	Katz, I & Lamprecht, R. 2015. J Neurochem
IL24	Katz, I & Lamprecht, R. 2015. J Neurochem
IL2RG	Park, C et al., 2006. J Biol Chem
IL3RA	Park, C et al., 2006. J Biol Chem
IL4	Park, C et al., 2006. J Biol Chem
IL4R	Maag, J et al., 2015. Front Neurosci
IL5	Park, C et al., 2006. J Biol Chem
IL6ST	Haberman, R et al., 2008. PNAS
ILF2	Haberman, R et al., 2008. PNAS
ILVBL	Park, C et al., 2006. J Biol Chem
IMPACT	Haberman, R et al., 2008. PNAS
INA	Haberman, R et al., 2008. PNAS
INCENP	Park, C et al., 2006. J Biol Chem
INHBA	Maag, J et al., 2015. Front Neurosci
INHBE	Katz, I & Lamprecht, R. 2015. J Neurochem; Park, C et al., 2006. J Biol Chem
INPP4B	Ryan, M et al., 2011. Hippocampus
INPP5A	Maag, J et al., 2015. Front Neurosci
INS	Park, C et al., 2006. J Biol Chem
INSIG1	Maag, J et al., 2015. Front Neurosci
INSM2	Maag, J et al., 2015. Front Neurosci
INTS10	Ryan, M et al., 2011. Hippocampus
INVS	Park, C et al., 2006. J Biol Chem
IPO4	Park, C et al., 2006. J Biol Chem
IPPK	Maag, J et al., 2015. Front Neurosci
IQCF3	Katz, I & Lamprecht, R. 2015. J Neurochem
IQGAP2	Maag, J et al., 2015. Front Neurosci
IREB2	Cristino, A et al., 2014. Nat Commun
IRF1	Park, C et al., 2006. J Biol Chem; Maag, J et al., 2015. Front Neurosci
IRF2BP1	Park, C et al., 2006. J Biol Chem
IRF2BPL	Maag, J et al., 2015. Front Neurosci
IRF4	Park, C et al., 2006. J Biol Chem
IRF6	Park, C et al., 2006. J Biol Chem
IRF7	Park, C et al., 2006. J Biol Chem
IRS2	Ryan, M et al., 2011. Hippocampus; Maag, J et al., 2015. Front Neurosci
IRS4	Ploski, J et al., 2010. J Neurochem
ISCA1	Katz, I & Lamprecht, R. 2015. J Neurochem
ITGA11	Maag, J et al., 2015. Front Neurosci
ITGA2	Park, C et al., 2006. J Biol Chem
ITGA4	Park, C et al., 2006. J Biol Chem
ITGA7	Park, C et al., 2006. J Biol Chem; Ryan, M et al., 2011. Hippocampus
ITGAE	Katz, I & Lamprecht, R. 2015. J Neurochem; Ryan, M et al., 2011. Hippocampus
ITGB1	Katz, I & Lamprecht, R. 2015. J Neurochem
ITPKC	Maag, J et al., 2015. Front Neurosci
ITPR1	Park, C et al., 2006. J Biol Chem
IVL	Park, C et al., 2006. J Biol Chem
IVNS1ABP	Haberman, R et al., 2008. PNAS
JADE3	Maag, J et al., 2015. Front Neurosci
JAKMIP3	Maag, J et al., 2015. Front Neurosci
JMJD1C	Maag, J et al., 2015. Front Neurosci
JPH1	Maag, J et al., 2015. Front Neurosci
JUN	Ploski, J et al., 2010. J Neurochem; Ryan, M et al., 2011. Hippocampus; Maag, J et al., 2015. Front Neurosci
JUNB	Donahue, C et al., 2002. Hippocampus; Sirri, A et al., 2010. Brain Res; Ploski, J et al., 2010. J Neurochem; Ryan, M et al., 2011. Hippocampus; Maag, J et al., 2015. Front Neurosci
KALRN	Levenson, J et al., 2004. J Neurosci; Haberman, R et al., 2008. PNAS
KCMF1	Park, C et al., 2006. J Biol Chem
KCNA1	Levenson, J et al., 2004. J Neurosci
KCNA5	Maag, J et al., 2015. Front Neurosci
KCNAB1	Haberman, R et al., 2008. PNAS
KCNAB3	Ryan, M et al., 2011. Hippocampus
KCNC2	Ryan, M et al., 2011. Hippocampus
KCND2	Haberman, R et al., 2008. PNAS
KCND3	Katz, I & Lamprecht, R. 2015. J Neurochem
KCNE2	Sirri, A et al., 2010. Brain Res; Maag, J et al., 2015. Front Neurosci
KCNF1	Maag, J et al., 2015. Front Neurosci
KCNH2	Park, C et al., 2006. J Biol Chem
KCNIP1	Katz, I & Lamprecht, R. 2015. J Neurochem
KCNIP4	Haberman, R et al., 2008. PNAS
KCNJ1	Park, C et al., 2006. J Biol Chem
KCNJ11	Park, C et al., 2006. J Biol Chem; Maag, J et al., 2015. Front Neurosci
KCNJ12	Maag, J et al., 2015. Front Neurosci
KCNJ15	Katz, I & Lamprecht, R. 2015. J Neurochem
KCNJ4	Maag, J et al., 2015. Front Neurosci
KCNJ5	Park, C et al., 2006. J Biol Chem
KCNJ9	Maag, J et al., 2015. Front Neurosci
KCNK1	Park, C et al., 2006. J Biol Chem
KCNK10	Maag, J et al., 2015. Front Neurosci
KCNK12	Maag, J et al., 2015. Front Neurosci
KCNMA1	Ryan, M et al., 2011. Hippocampus
KCNMB1	Park, C et al., 2006. J Biol Chem
KCNN4	Park, C et al., 2006. J Biol Chem
KCNQ2	Park, C et al., 2006. J Biol Chem
KCNQ3	Haberman, R et al., 2008. PNAS
KCTD12	Haberman, R et al., 2008. PNAS
KCTD6	Katz, I & Lamprecht, R. 2015. J Neurochem; Maag, J et al., 2015. Front Neurosci
KDELC1	Ryan, M et al., 2011. Hippocampus
KDELR2	Park, C et al., 2006. J Biol Chem
KDM6B	Ryan, M et al., 2011. Hippocampus; Maag, J et al., 2015. Front Neurosci
KHDRBS2	Maag, J et al., 2015. Front Neurosci
KIAA0895L	Katz, I & Lamprecht, R. 2015. J Neurochem
KIAA1107	Maag, J et al., 2015. Front Neurosci
KIDINS220	Haberman, R et al., 2008. PNAS
KIF11	Park, C et al., 2006. J Biol Chem
KIF18A	Maag, J et al., 2015. Front Neurosci
KIF1B	Haberman, R et al., 2008. PNAS
KIF20A	Park, C et al., 2006. J Biol Chem
KIF22	Park, C et al., 2006. J Biol Chem
KIF2A	Haberman, R et al., 2008. PNAS
KIF3A	Haberman, R et al., 2008. PNAS
KIF4A	Park, C et al., 2006. J Biol Chem
KIF4B	Park, C et al., 2006. J Biol Chem
KIF5B	Levenson, J et al., 2004. J Neurosci
KIN	Ryan, M et al., 2011. Hippocampus
KIRREL2	Maag, J et al., 2015. Front Neurosci
KISS1R	Katz, I & Lamprecht, R. 2015. J Neurochem
KIT	Donahue, C et al., 2002. Hippocampus
KITLG	Maag, J et al., 2015. Front Neurosci
KLF10	Maag, J et al., 2015. Front Neurosci
KLF13	Levenson, J et al., 2004. J Neurosci
KLF2	Ryan, M et al., 2011. Hippocampus; Maag, J et al., 2015. Front Neurosci
KLF4	Park, C et al., 2006. J Biol Chem
KLF5	Maag, J et al., 2015. Front Neurosci
KLF9	Levenson, J et al., 2004. J Neurosci
KLHDC2	Park, C et al., 2006. J Biol Chem
KLHDC8A	Maag, J et al., 2015. Front Neurosci
KLHL14	Maag, J et al., 2015. Front Neurosci
KLHL21	Katz, I & Lamprecht, R. 2015. J Neurochem
KLHL25	Maag, J et al., 2015. Front Neurosci
KLHL3	Maag, J et al., 2015. Front Neurosci
KLHL30	Katz, I & Lamprecht, R. 2015. J Neurochem
KLHL31	Ryan, M et al., 2011. Hippocampus
KLHL7	Park, C et al., 2006. J Biol Chem
KLK1	Park, C et al., 2006. J Biol Chem
KLK11	Park, C et al., 2006. J Biol Chem
KLK5	Park, C et al., 2006. J Biol Chem
KLK6	Park, C et al., 2006. J Biol Chem
KLK9	Katz, I & Lamprecht, R. 2015. J Neurochem
KLRB1	Robles, Y et al., 2003. Neurobiol Learn Mem; Park, C et al., 2006. J Biol Chem
KLRK1	Park, C et al., 2006. J Biol Chem
KMT5A	Katz, I & Lamprecht, R. 2015. J Neurochem
KMT5C	Park, C et al., 2006. J Biol Chem; Ryan, M et al., 2011. Hippocampus
KPNA1	Park, C et al., 2006. J Biol Chem
KPNA6	Ryan, M et al., 2011. Hippocampus
KPNB1	Haberman, R et al., 2008. PNAS; Park, C et al., 2006. J Biol Chem
KRAS	Haberman, R et al., 2008. PNAS; Maag, J et al., 2015. Front Neurosci
KRT10	Katz, I & Lamprecht, R. 2015. J Neurochem
KRT36	Ryan, M et al., 2011. Hippocampus
KRTAP5-4	Park, C et al., 2006. J Biol Chem
KRTCAP2	Haberman, R et al., 2008. PNAS
L3MBTL3	Maag, J et al., 2015. Front Neurosci
LAMB3	Park, C et al., 2006. J Biol Chem
LAMC1	Maag, J et al., 2015. Front Neurosci
LANCL1	Haberman, R et al., 2008. PNAS
LAT	Park, C et al., 2006. J Biol Chem
LBH	Maag, J et al., 2015. Front Neurosci
LCAT	Park, C et al., 2006. J Biol Chem
LCK	Katz, I & Lamprecht, R. 2015. J Neurochem
LCP1	Katz, I & Lamprecht, R. 2015. J Neurochem
LCP2	Katz, I & Lamprecht, R. 2015. J Neurochem
LDHB	Haberman, R et al., 2008. PNAS
LDLR	Maag, J et al., 2015. Front Neurosci
LECT2	Ryan, M et al., 2011. Hippocampus
LEF1	Katz, I & Lamprecht, R. 2015. J Neurochem
LEMD2	Park, C et al., 2006. J Biol Chem
LEPR	Park, C et al., 2006. J Biol Chem
LEXM	Maag, J et al., 2015. Front Neurosci
LGALS4	Park, C et al., 2006. J Biol Chem
LGALS9	Park, C et al., 2006. J Biol Chem
LHFP	Katz, I & Lamprecht, R. 2015. J Neurochem
LIAS	Katz, I & Lamprecht, R. 2015. J Neurochem
LIG3	Park, C et al., 2006. J Biol Chem
LIMCH1	Haberman, R et al., 2008. PNAS
LIMD1	Park, C et al., 2006. J Biol Chem
LIN7B	Katz, I & Lamprecht, R. 2015. J Neurochem
LINGO1	Haberman, R et al., 2008. PNAS; Maag, J et al., 2015. Front Neurosci
LINGO3	Maag, J et al., 2015. Front Neurosci
LIPC	Katz, I & Lamprecht, R. 2015. J Neurochem
LITAF	Sirri, A et al., 2010. Brain Res
LMAN1	Park, C et al., 2006. J Biol Chem
LMAN2L	Haberman, R et al., 2008. PNAS
LMBRD1	Haberman, R et al., 2008. PNAS
LMX1A	Katz, I & Lamprecht, R. 2015. J Neurochem
LONRF3	Maag, J et al., 2015. Front Neurosci
LOX	Maag, J et al., 2015. Front Neurosci
LPAR1	Sirri, A et al., 2010. Brain Res
LRAT	Katz, I & Lamprecht, R. 2015. J Neurochem
LRCH1	Maag, J et al., 2015. Front Neurosci
LRFN2	Maag, J et al., 2015. Front Neurosci
LRGUK	Katz, I & Lamprecht, R. 2015. J Neurochem
LRP10	Haberman, R et al., 2008. PNAS
LRP11	Katz, I & Lamprecht, R. 2015. J Neurochem
LRRC10B	Maag, J et al., 2015. Front Neurosci
LRRC15	Ryan, M et al., 2011. Hippocampus
LRRC3B	Maag, J et al., 2015. Front Neurosci
LRRC43	Maag, J et al., 2015. Front Neurosci
LRRC61	Katz, I & Lamprecht, R. 2015. J Neurochem
LRRC8A	Haberman, R et al., 2008. PNAS
LRRC8B	Maag, J et al., 2015. Front Neurosci
LRRN3	Maag, J et al., 2015. Front Neurosci
LSAMP	Haberman, R et al., 2008. PNAS
LSM3	Park, C et al., 2006. J Biol Chem
LSS	Park, C et al., 2006. J Biol Chem
LTA	Park, C et al., 2006. J Biol Chem
LTBP2	Park, C et al., 2006. J Biol Chem
LTBP4	Maag, J et al., 2015. Front Neurosci
LTC4S	Park, C et al., 2006. J Biol Chem
LUC7L2	Katz, I & Lamprecht, R. 2015. J Neurochem
LUC7L3	Ryan, M et al., 2011. Hippocampus
LYSMD3	Ryan, M et al., 2011. Hippocampus
M6PR	Park, C et al., 2006. J Biol Chem
MAF1	Katz, I & Lamprecht, R. 2015. J Neurochem
MAFK	Maag, J et al., 2015. Front Neurosci
MAG	Sirri, A et al., 2010. Brain Res
MAGEB1	Park, C et al., 2006. J Biol Chem
MAGEL2	Maag, J et al., 2015. Front Neurosci
MAGI2	Haberman, R et al., 2008. PNAS
MALT1	Maag, J et al., 2015. Front Neurosci
MAMDC4	Maag, J et al., 2015. Front Neurosci
MAN1A1	Park, C et al., 2006. J Biol Chem
MAN1C1	Maag, J et al., 2015. Front Neurosci
MANF	Sirri, A et al., 2010. Brain Res
MAOA	Haberman, R et al., 2008. PNAS
MAP1B	Haberman, R et al., 2008. PNAS
MAP2	Haberman, R et al., 2008. PNAS
MAP2K3	Maag, J et al., 2015. Front Neurosci
MAP2K6	Katz, I & Lamprecht, R. 2015. J Neurochem
MAP3K1	Park, C et al., 2006. J Biol Chem
MAP3K13	Katz, I & Lamprecht, R. 2015. J Neurochem
MAP3K2	Park, C et al., 2006. J Biol Chem
MAP3K4	Park, C et al., 2006. J Biol Chem
MAP3K7	Park, C et al., 2006. J Biol Chem; Maag, J et al., 2015. Front Neurosci
MAP4K3	Haberman, R et al., 2008. PNAS
MAP7D1	Maag, J et al., 2015. Front Neurosci
MAPK1	Donahue, C et al., 2002. Hippocampus; Haberman, R et al., 2008. PNAS; Park, C et al., 2006. J Biol Chem
MAPK10	Haberman, R et al., 2008. PNAS
MAPK1IP1L	Katz, I & Lamprecht, R. 2015. J Neurochem
MAPK4	Maag, J et al., 2015. Front Neurosci
MAPK8IP3	Levenson, J et al., 2004. J Neurosci
MAPK9	Haberman, R et al., 2008. PNAS
MAPKAPK2	Maag, J et al., 2015. Front Neurosci
MARCH11	Maag, J et al., 2015. Front Neurosci
MARCH3	Maag, J et al., 2015. Front Neurosci
MARCH5	Haberman, R et al., 2008. PNAS
MARCH7	Levenson, J et al., 2004. J Neurosci; Katz, I & Lamprecht, R. 2015. J Neurochem
MARK2	Park, C et al., 2006. J Biol Chem
MARS	Cristino, A et al., 2014. Nat Commun
MARVELD1	Park, C et al., 2006. J Biol Chem
MAS1	Maag, J et al., 2015. Front Neurosci
MAST4	Maag, J et al., 2015. Front Neurosci
MAT2A	Haberman, R et al., 2008. PNAS; Ploski, J et al., 2010. J Neurochem; Maag, J et al., 2015. Front Neurosci
MATK	Park, C et al., 2006. J Biol Chem
MAX	Park, C et al., 2006. J Biol Chem; Ryan, M et al., 2011. Hippocampus
MB	Park, C et al., 2006. J Biol Chem
MBL2	Park, C et al., 2006. J Biol Chem
MBTD1	Park, C et al., 2006. J Biol Chem
MC1R	Park, C et al., 2006. J Biol Chem
MC4R	Maag, J et al., 2015. Front Neurosci
MCL1	Ryan, M et al., 2011. Hippocampus
MCM10	Park, C et al., 2006. J Biol Chem
MDFI	Katz, I & Lamprecht, R. 2015. J Neurochem
MDGA1	Ryan, M et al., 2011. Hippocampus
MDH1	McNair, K et al., 2007. Neuroscience; Park, C et al., 2006. J Biol Chem
MDM4	Park, C et al., 2006. J Biol Chem
MDN1	Ryan, M et al., 2011. Hippocampus
MEA1	Park, C et al., 2006. J Biol Chem
MED1	Haberman, R et al., 2008. PNAS
MED12	Levenson, J et al., 2004. J Neurosci
MED15	Maag, J et al., 2015. Front Neurosci
MEDAG	Maag, J et al., 2015. Front Neurosci
MEG3	Levenson, J et al., 2004. J Neurosci
MEIS1	Park, C et al., 2006. J Biol Chem
MEOX1	Park, C et al., 2006. J Biol Chem
MEOX2	Maag, J et al., 2015. Front Neurosci
MEPE	Maag, J et al., 2015. Front Neurosci
MERTK	Sirri, A et al., 2010. Brain Res
MEST	Katz, I & Lamprecht, R. 2015. J Neurochem
METTL24	Maag, J et al., 2015. Front Neurosci
MEX3B	Ryan, M et al., 2011. Hippocampus; Maag, J et al., 2015. Front Neurosci
MFAP3L	Ryan, M et al., 2011. Hippocampus
MFAP4	Park, C et al., 2006. J Biol Chem
MFSD4B	Maag, J et al., 2015. Front Neurosci
MFSD5	Haberman, R et al., 2008. PNAS
MGARP	Maag, J et al., 2015. Front Neurosci
MGAT1	Park, C et al., 2006. J Biol Chem
MGEA5	Haberman, R et al., 2008. PNAS
MGLL	Haberman, R et al., 2008. PNAS; Park, C et al., 2006. J Biol Chem
MGST1	Robles, Y et al., 2003. Neurobiol Learn Mem
MGST3	Park, C et al., 2006. J Biol Chem
MICALCL	Katz, I & Lamprecht, R. 2015. J Neurochem
MID2	Ryan, M et al., 2011. Hippocampus
MIDN	Maag, J et al., 2015. Front Neurosci
MIER2	Katz, I & Lamprecht, R. 2015. J Neurochem
MINOS1	Katz, I & Lamprecht, R. 2015. J Neurochem
MIPOL1	Park, C et al., 2006. J Biol Chem
MIR132	Maag, J et al., 2015. Front Neurosci
MIR212	Maag, J et al., 2015. Front Neurosci
MIR22	Maag, J et al., 2015. Front Neurosci
MIR27B	Maag, J et al., 2015. Front Neurosci
MKI67	Maag, J et al., 2015. Front Neurosci
MKLN1	Katz, I & Lamprecht, R. 2015. J Neurochem
MKNK2	Park, C et al., 2006. J Biol Chem
MKRN1	Park, C et al., 2006. J Biol Chem
MKX	Maag, J et al., 2015. Front Neurosci
MLF1	Maag, J et al., 2015. Front Neurosci
MLLT10	Park, C et al., 2006. J Biol Chem
MLPH	Park, C et al., 2006. J Biol Chem
MMD2	Haberman, R et al., 2008. PNAS
MME	Katz, I & Lamprecht, R. 2015. J Neurochem
MME	Katz, I & Lamprecht, R. 2015. J Neurochem
MMEL1	Cristino, A et al., 2014. Nat Commun
MMP12	Park, C et al., 2006. J Biol Chem
MMP15	Park, C et al., 2006. J Biol Chem
MMP2	Katz, I & Lamprecht, R. 2015. J Neurochem
MMP3	Park, C et al., 2006. J Biol Chem
MMP8	Park, C et al., 2006. J Biol Chem
MMP9	Maag, J et al., 2015. Front Neurosci
MNAT1	Park, C et al., 2006. J Biol Chem
MOBP	Levenson, J et al., 2004. J Neurosci
MOCOS	Cristino, A et al., 2014. Nat Commun
MOCS1	Cristino, A et al., 2014. Nat Commun
MOS	Park, C et al., 2006. J Biol Chem
MPEG1	Park, C et al., 2006. J Biol Chem
MPP3	Park, C et al., 2006. J Biol Chem
MPP7	Maag, J et al., 2015. Front Neurosci
MPPED1	Maag, J et al., 2015. Front Neurosci
MPZ	Park, C et al., 2006. J Biol Chem
MR1	Park, C et al., 2006. J Biol Chem
MRAS	Robles, Y et al., 2003. Neurobiol Learn Mem
MRC2	Park, C et al., 2006. J Biol Chem
MRGPRX2	Katz, I & Lamprecht, R. 2015. J Neurochem
MRPL11	Haberman, R et al., 2008. PNAS
MRPL23	Haberman, R et al., 2008. PNAS
MRPL27	Haberman, R et al., 2008. PNAS
MRPL35	Cristino, A et al., 2014. Nat Commun
MRPL39	Park, C et al., 2006. J Biol Chem
MRPL44	Katz, I & Lamprecht, R. 2015. J Neurochem
MRPL46	Park, C et al., 2006. J Biol Chem
MRPS10	Park, C et al., 2006. J Biol Chem
MRPS28	Park, C et al., 2006. J Biol Chem
MRPS34	Park, C et al., 2006. J Biol Chem
MS4A1	Park, C et al., 2006. J Biol Chem
MSH2	Park, C et al., 2006. J Biol Chem
MSH3	Park, C et al., 2006. J Biol Chem
MSLN	Park, C et al., 2006. J Biol Chem
MSMB	Park, C et al., 2006. J Biol Chem
MST1R	Park, C et al., 2006. J Biol Chem
MSX2	Park, C et al., 2006. J Biol Chem
MT1A	Ryan, M et al., 2011. Hippocampus; Maag, J et al., 2015. Front Neurosci
MTA2	Park, C et al., 2006. J Biol Chem
MTF2	Levenson, J et al., 2004. J Neurosci
MTFR1L	Haberman, R et al., 2008. PNAS
MTHFD1	Park, C et al., 2006. J Biol Chem
MTHFR	Maag, J et al., 2015. Front Neurosci
MTMR10	Haberman, R et al., 2008. PNAS
MTMR12	Katz, I & Lamprecht, R. 2015. J Neurochem
MTNR1A	Park, C et al., 2006. J Biol Chem
MTPN	Haberman, R et al., 2008. PNAS
MUC1	Park, C et al., 2006. J Biol Chem
MUC2	Katz, I & Lamprecht, R. 2015. J Neurochem
MUC5AC	Katz, I & Lamprecht, R. 2015. J Neurochem
MURC	Maag, J et al., 2015. Front Neurosci
MUS81	Katz, I & Lamprecht, R. 2015. J Neurochem
MUTYH	Maag, J et al., 2015. Front Neurosci
MXD3	Park, C et al., 2006. J Biol Chem
MXD4	Park, C et al., 2006. J Biol Chem
MYADML2	Maag, J et al., 2015. Front Neurosci
MYB	Park, C et al., 2006. J Biol Chem
MYBL2	Park, C et al., 2006. J Biol Chem
MYCBP	Park, C et al., 2006. J Biol Chem
MYCL	Maag, J et al., 2015. Front Neurosci
MYCT1	Katz, I & Lamprecht, R. 2015. J Neurochem
MYDGF	Haberman, R et al., 2008. PNAS
MYF5	Park, C et al., 2006. J Biol Chem
MYH14	Katz, I & Lamprecht, R. 2015. J Neurochem
MYH3	Katz, I & Lamprecht, R. 2015. J Neurochem
MYH7	Park, C et al., 2006. J Biol Chem
MYH8	Katz, I & Lamprecht, R. 2015. J Neurochem; Park, C et al., 2006. J Biol Chem
MYL7	Park, C et al., 2006. J Biol Chem
MYLPF	Park, C et al., 2006. J Biol Chem
MYO1B	Katz, I & Lamprecht, R. 2015. J Neurochem
MYO1C	Park, C et al., 2006. J Biol Chem
MYO1E	Park, C et al., 2006. J Biol Chem
MYO5A	Haberman, R et al., 2008. PNAS
MYO5C	Ryan, M et al., 2011. Hippocampus
MYO7A	Park, C et al., 2006. J Biol Chem
MYOC	Park, C et al., 2006. J Biol Chem
MYOZ1	Park, C et al., 2006. J Biol Chem
N4BP3	Maag, J et al., 2015. Front Neurosci
NAA15	Haberman, R et al., 2008. PNAS
NAALAD2	Park, C et al., 2006. J Biol Chem
NAALADL2	Katz, I & Lamprecht, R. 2015. J Neurochem
NAB1	Haberman, R et al., 2008. PNAS
NAB2	Ryan, M et al., 2011. Hippocampus; Maag, J et al., 2015. Front Neurosci
NABP1	Maag, J et al., 2015. Front Neurosci
NACA	Katz, I & Lamprecht, R. 2015. J Neurochem; Park, C et al., 2006. J Biol Chem
NADK	McNair, K et al., 2007. Neuroscience
NAGK	Sirri, A et al., 2010. Brain Res
NAGS	Maag, J et al., 2015. Front Neurosci
NARS	Haberman, R et al., 2008. PNAS
NAT6	Park, C et al., 2006. J Biol Chem
NAV1	Haberman, R et al., 2008. PNAS
NCAM1	Haberman, R et al., 2008. PNAS; Park, C et al., 2006. J Biol Chem
NCDN	Park, C et al., 2006. J Biol Chem
NCF1	Park, C et al., 2006. J Biol Chem
NCK2	Katz, I & Lamprecht, R. 2015. J Neurochem
NCKAP1	Haberman, R et al., 2008. PNAS
NCKIPSD	Katz, I & Lamprecht, R. 2015. J Neurochem
NCOA7	Katz, I & Lamprecht, R. 2015. J Neurochem
NCOR1	Haberman, R et al., 2008. PNAS
NCOR2	Maag, J et al., 2015. Front Neurosci
NCS1	Ryan, M et al., 2011. Hippocampus
NDEL1	Park, C et al., 2006. J Biol Chem
NDFIP1	Haberman, R et al., 2008. PNAS
NDFIP2	Haberman, R et al., 2008. PNAS
NDN	Haberman, R et al., 2008. PNAS
NDST2	Park, C et al., 2006. J Biol Chem
NDST4	Maag, J et al., 2015. Front Neurosci
NDUFA4	Park, C et al., 2006. J Biol Chem
NDUFB6	Katz, I & Lamprecht, R. 2015. J Neurochem
NDUFS7	Katz, I & Lamprecht, R. 2015. J Neurochem
NDUFV1	Haberman, R et al., 2008. PNAS
NEBL	Haberman, R et al., 2008. PNAS
NECAP1	Katz, I & Lamprecht, R. 2015. J Neurochem
NEDD4	Haberman, R et al., 2008. PNAS
NEDD9	Katz, I & Lamprecht, R. 2015. J Neurochem; Maag, J et al., 2015. Front Neurosci
NEFL	Haberman, R et al., 2008. PNAS; Maag, J et al., 2015. Front Neurosci
NEFM	Maag, J et al., 2015. Front Neurosci
NEK4	Park, C et al., 2006. J Biol Chem
NELL2	Park, C et al., 2006. J Biol Chem
NES	Park, C et al., 2006. J Biol Chem
NEURL2	Katz, I & Lamprecht, R. 2015. J Neurochem
NEUROD1	Maag, J et al., 2015. Front Neurosci
NEUROD2	Haberman, R et al., 2008. PNAS
NEUROD4	Park, C et al., 2006. J Biol Chem
NEUROG2	Park, C et al., 2006. J Biol Chem; Maag, J et al., 2015. Front Neurosci
NFE2L1	Ryan, M et al., 2011. Hippocampus
NFE2L3	Katz, I & Lamprecht, R. 2015. J Neurochem; Park, C et al., 2006. J Biol Chem
NFIB	Haberman, R et al., 2008. PNAS
NFIC	Park, C et al., 2006. J Biol Chem
NFIL3	Maag, J et al., 2015. Front Neurosci
NFIX	Haberman, R et al., 2008. PNAS; Park, C et al., 2006. J Biol Chem
NFKBIB	Haberman, R et al., 2008. PNAS
NFS1	Park, C et al., 2006. J Biol Chem
NFX1	Park, C et al., 2006. J Biol Chem
NFYA	Park, C et al., 2006. J Biol Chem
NGF	Maag, J et al., 2015. Front Neurosci
NHLH1	Park, C et al., 2006. J Biol Chem; Maag, J et al., 2015. Front Neurosci
NID1	Park, C et al., 2006. J Biol Chem
NIN	Katz, I & Lamprecht, R. 2015. J Neurochem
NIPBL	Haberman, R et al., 2008. PNAS
NKPD1	Maag, J et al., 2015. Front Neurosci
NKX1-2	Park, C et al., 2006. J Biol Chem
NLGN1	Haberman, R et al., 2008. PNAS
NLN	Park, C et al., 2006. J Biol Chem
NME1	Park, C et al., 2006. J Biol Chem
NME3	Park, C et al., 2006. J Biol Chem
NME4	Katz, I & Lamprecht, R. 2015. J Neurochem
NME6	Park, C et al., 2006. J Biol Chem
NMNAT2	Katz, I & Lamprecht, R. 2015. J Neurochem
NMU	Katz, I & Lamprecht, R. 2015. J Neurochem; Park, C et al., 2006. J Biol Chem; Ryan, M et al., 2011. Hippocampus
NNMT	Park, C et al., 2006. J Biol Chem
NOL4L	Maag, J et al., 2015. Front Neurosci
NOLC1	Haberman, R et al., 2008. PNAS
NOP56	Maag, J et al., 2015. Front Neurosci
NOTCH3	Park, C et al., 2006. J Biol Chem
NOV	Sirri, A et al., 2010. Brain Res; Maag, J et al., 2015. Front Neurosci
NOX3	Katz, I & Lamprecht, R. 2015. J Neurochem
NPAS4	Katz, I & Lamprecht, R. 2015. J Neurochem; Ploski, J et al., 2010. J Neurochem; Maag, J et al., 2015. Front Neurosci
NPC1L1	Katz, I & Lamprecht, R. 2015. J Neurochem
NPR3	Maag, J et al., 2015. Front Neurosci
NPTX2	Maag, J et al., 2015. Front Neurosci
NPY	Maag, J et al., 2015. Front Neurosci
NPY1R	Maag, J et al., 2015. Front Neurosci
NPY5R	Maag, J et al., 2015. Front Neurosci
NR1D1	Sirri, A et al., 2010. Brain Res
NR1H3	Park, C et al., 2006. J Biol Chem
NR3C1	Sirri, A et al., 2010. Brain Res
NR4A1	Sirri, A et al., 2010. Brain Res; Ploski, J et al., 2010. J Neurochem; Ryan, M et al., 2011. Hippocampus; Maag, J et al., 2015. Front Neurosci;
NR4A2	Haberman, R et al., 2008. PNAS; Ploski, J et al., 2010. J Neurochem; Ryan, M et al., 2011. Hippocampus; Maag, J et al., 2015. Front Neurosci;
NR4A3	Haberman, R et al., 2008. PNAS; Ryan, M et al., 2011. Hippocampus; Maag, J et al., 2015. Front Neurosci
NR5A1	Park, C et al., 2006. J Biol Chem
NRARP	Maag, J et al., 2015. Front Neurosci
NRAS	Haberman, R et al., 2008. PNAS
NRBP2	Katz, I & Lamprecht, R. 2015. J Neurochem
NRCAM	Katz, I & Lamprecht, R. 2015. J Neurochem; Haberman, R et al., 2008. PNAS
NREP	Sirri, A et al., 2010. Brain Res
NRF1	Maag, J et al., 2015. Front Neurosci
NRG2	Katz, I & Lamprecht, R. 2015. J Neurochem; Maag, J et al., 2015. Front Neurosci
NRG3	Park, C et al., 2006. J Biol Chem
NRGN	Haberman, R et al., 2008. PNAS; Park, C et al., 2006. J Biol Chem
NRP1	Maag, J et al., 2015. Front Neurosci
NRXN2	Maag, J et al., 2015. Front Neurosci
NRXN3	Ryan, M et al., 2011. Hippocampus
NSF	Levenson, J et al., 2004. J Neurosci
NSUN2	Park, C et al., 2006. J Biol Chem
NSUN6	Maag, J et al., 2015. Front Neurosci
NT5C	Maag, J et al., 2015. Front Neurosci
NT5DC3	Maag, J et al., 2015. Front Neurosci
NT5E	Park, C et al., 2006. J Biol Chem
NTF3	Maag, J et al., 2015. Front Neurosci
NTRK2	Maag, J et al., 2015. Front Neurosci
NTRK3	Maag, J et al., 2015. Front Neurosci
NTSR1	Katz, I & Lamprecht, R. 2015. J Neurochem
NTSR2	Park, C et al., 2006. J Biol Chem
NUAK1	Katz, I & Lamprecht, R. 2015. J Neurochem
NUCB2	Katz, I & Lamprecht, R. 2015. J Neurochem
NUCKS1	Haberman, R et al., 2008. PNAS
NUDCD2	Katz, I & Lamprecht, R. 2015. J Neurochem
NUDT21	Haberman, R et al., 2008. PNAS
NUDT3	Park, C et al., 2006. J Biol Chem
NUDT4	Haberman, R et al., 2008. PNAS; Park, C et al., 2006. J Biol Chem
NUMBL	Maag, J et al., 2015. Front Neurosci
NUP188	Park, C et al., 2006. J Biol Chem
NXN	Park, C et al., 2006. J Biol Chem
NXPH2	Park, C et al., 2006. J Biol Chem
NXPH3	Maag, J et al., 2015. Front Neurosci
OAZ3	Park, C et al., 2006. J Biol Chem
OBSCN	Katz, I & Lamprecht, R. 2015. J Neurochem
OCIAD2	Maag, J et al., 2015. Front Neurosci
OCM	Katz, I & Lamprecht, R. 2015. J Neurochem
ODC1	Katz, I & Lamprecht, R. 2015. J Neurochem
ODF2	Park, C et al., 2006. J Biol Chem
OGDH	Haberman, R et al., 2008. PNAS; Park, C et al., 2006. J Biol Chem
OGT	Haberman, R et al., 2008. PNAS
OLFM3	Sirri, A et al., 2010. Brain Res
OLFML2B	Sirri, A et al., 2010. Brain Res
OLR1	Park, C et al., 2006. J Biol Chem
ONECUT1	Park, C et al., 2006. J Biol Chem
OPA1	Haberman, R et al., 2008. PNAS
OPN1MW	Park, C et al., 2006. J Biol Chem
OPN1SW	Park, C et al., 2006. J Biol Chem
OPRD1	Robles, Y et al., 2003. Neurobiol Learn Mem; Ryan, M et al., 2011. Hippocampus
OR10J5	Park, C et al., 2006. J Biol Chem
OR2B11	Maag, J et al., 2015. Front Neurosci
OR2C1	Park, C et al., 2006. J Biol Chem
ORAI2	Maag, J et al., 2015. Front Neurosci
ORM1	Park, C et al., 2006. J Biol Chem
ORM2	Park, C et al., 2006. J Biol Chem
OSBP2	Maag, J et al., 2015. Front Neurosci
OSBPL3	Maag, J et al., 2015. Front Neurosci
OSBPL6	Maag, J et al., 2015. Front Neurosci
OSBPL9	Park, C et al., 2006. J Biol Chem
OTC	Park, C et al., 2006. J Biol Chem
OTOG	Park, C et al., 2006. J Biol Chem
OTOP3	Katz, I & Lamprecht, R. 2015. J Neurochem
OTUB1	McNair, K et al., 2007. Neuroscience
OTUD1	Maag, J et al., 2015. Front Neurosci
OTUD3	Maag, J et al., 2015. Front Neurosci
OTX2	Sirri, A et al., 2010. Brain Res
OVGP1	Park, C et al., 2006. J Biol Chem
P2RX7	Katz, I & Lamprecht, R. 2015. J Neurochem
P2RY1	Park, C et al., 2006. J Biol Chem
P2RY6	Maag, J et al., 2015. Front Neurosci
P4HA1	Sirri, A et al., 2010. Brain Res; Park, C et al., 2006. J Biol Chem
P4HA2	Park, C et al., 2006. J Biol Chem
PA2G4	Haberman, R et al., 2008. PNAS
PABPC5	Maag, J et al., 2015. Front Neurosci
PACSIN1	Haberman, R et al., 2008. PNAS
PADI4	Park, C et al., 2006. J Biol Chem
PAFAH1B2	Haberman, R et al., 2008. PNAS
PAH	Park, C et al., 2006. J Biol Chem
PAIP1	Katz, I & Lamprecht, R. 2015. J Neurochem
PAK1	Haberman, R et al., 2008. PNAS
PAK1IP1	Levenson, J et al., 2004. J Neurosci
PAK2	Haberman, R et al., 2008. PNAS; Park, C et al., 2006. J Biol Chem
PAK3	Haberman, R et al., 2008. PNAS
PAK6	Maag, J et al., 2015. Front Neurosci
PALM	Park, C et al., 2006. J Biol Chem
PALMD	Katz, I & Lamprecht, R. 2015. J Neurochem
PANX1	Maag, J et al., 2015. Front Neurosci
PAPD4	Katz, I & Lamprecht, R. 2015. J Neurochem
PAPOLA	Haberman, R et al., 2008. PNAS
PAQR8	Haberman, R et al., 2008. PNAS
PARM1	Maag, J et al., 2015. Front Neurosci
PAX1	Katz, I & Lamprecht, R. 2015. J Neurochem; Park, C et al., 2006. J Biol Chem
PAX4	Park, C et al., 2006. J Biol Chem
PAX8	Park, C et al., 2006. J Biol Chem
PAX9	Park, C et al., 2006. J Biol Chem
PAXBP1	Maag, J et al., 2015. Front Neurosci
PBX3	Maag, J et al., 2015. Front Neurosci
PCBP2	Katz, I & Lamprecht, R. 2015. J Neurochem
PCDH1	Ryan, M et al., 2011. Hippocampus
PCDH8	Ryan, M et al., 2011. Hippocampus; Maag, J et al., 2015. Front Neurosci
PCDHA11	Park, C et al., 2006. J Biol Chem
PCDHA12	Park, C et al., 2006. J Biol Chem
PCDHB4	Katz, I & Lamprecht, R. 2015. J Neurochem
PCDHGA1	Park, C et al., 2006. J Biol Chem
PCDHGA12	Levenson, J et al., 2004. J Neurosci
PCGF3	Maag, J et al., 2015. Front Neurosci
PCLO	Haberman, R et al., 2008. PNAS
PCMT1	Haberman, R et al., 2008. PNAS
PCNA	Maag, J et al., 2015. Front Neurosci
PCNX	Katz, I & Lamprecht, R. 2015. J Neurochem
PCSK1	Park, C et al., 2006. J Biol Chem; Maag, J et al., 2015. Front Neurosci
PCSK1N	Katz, I & Lamprecht, R. 2015. J Neurochem
PCSK2	Haberman, R et al., 2008. PNAS
PCSK5	Park, C et al., 2006. J Biol Chem; Maag, J et al., 2015. Front Neurosci
PCTP	Park, C et al., 2006. J Biol Chem
PDC	Park, C et al., 2006. J Biol Chem
PDE10A	Katz, I & Lamprecht, R. 2015. J Neurochem
PDE1A	Haberman, R et al., 2008. PNAS
PDE1B	Maag, J et al., 2015. Front Neurosci
PDE4B	Haberman, R et al., 2008. PNAS; Park, C et al., 2006. J Biol Chem
PDE6A	Park, C et al., 2006. J Biol Chem
PDE6G	Park, C et al., 2006. J Biol Chem
PDE7B	Maag, J et al., 2015. Front Neurosci
PDHA1	Haberman, R et al., 2008. PNAS
PDHA2	Park, C et al., 2006. J Biol Chem
PDIA2	Katz, I & Lamprecht, R. 2015. J Neurochem
PDIA5	Maag, J et al., 2015. Front Neurosci
PDIA6	Cristino, A et al., 2014. Nat Commun
PDIK1L	Sirri, A et al., 2010. Brain Res
PDK1	Katz, I & Lamprecht, R. 2015. J Neurochem
PDLIM1	Park, C et al., 2006. J Biol Chem
PDLIM2	Sirri, A et al., 2010. Brain Res
PDP1	Maag, J et al., 2015. Front Neurosci
PDRG1	Maag, J et al., 2015. Front Neurosci
PDS5B	Haberman, R et al., 2008. PNAS
PDXP	Donahue, C et al., 2002. Hippocampus
PDYN	Park, C et al., 2006. J Biol Chem; Maag, J et al., 2015. Front Neurosci
PDZD2	Maag, J et al., 2015. Front Neurosci
PDZD3	Maag, J et al., 2015. Front Neurosci
PDZD7	Maag, J et al., 2015. Front Neurosci
PDZK1	Park, C et al., 2006. J Biol Chem
PEG10	Levenson, J et al., 2004. J Neurosci
PELI1	Ploski, J et al., 2010. J Neurochem; Maag, J et al., 2015. Front Neurosci
PEMT	Park, C et al., 2006. J Biol Chem
PENK	Maag, J et al., 2015. Front Neurosci
PER1	Park, C et al., 2006. J Biol Chem; Ploski, J et al., 2010. J Neurochem; Ryan, M et al., 2011. Hippocampus; Maag, J et al., 2015. Front Neurosci;
PER2	Maag, J et al., 2015. Front Neurosci
PERP	Maag, J et al., 2015. Front Neurosci
PEX11A	Park, C et al., 2006. J Biol Chem
PEX14	Park, C et al., 2006. J Biol Chem
PEX2	Haberman, R et al., 2008. PNAS
PFDN1	Katz, I & Lamprecht, R. 2015. J Neurochem
PFDN2	Park, C et al., 2006. J Biol Chem
PFKFB3	Maag, J et al., 2015. Front Neurosci
PFN2	Haberman, R et al., 2008. PNAS
PGAM2	McNair, K et al., 2007. Neuroscience
PGF	Katz, I & Lamprecht, R. 2015. J Neurochem
PGK1	McNair, K et al., 2007. Neuroscience
PGM2	Park, C et al., 2006. J Biol Chem
PGR	Park, C et al., 2006. J Biol Chem
PHB	Donahue, C et al., 2002. Hippocampus
PHEX	Cristino, A et al., 2014. Nat Commun
PHF13	Maag, J et al., 2015. Front Neurosci
PHF21B	Maag, J et al., 2015. Front Neurosci
PHF7	Park, C et al., 2006. J Biol Chem; Ryan, M et al., 2011. Hippocampus
PHKA2	Park, C et al., 2006. J Biol Chem
PHKG2	Park, C et al., 2006. J Biol Chem
PHOSPHO1	Maag, J et al., 2015. Front Neurosci
PHRF1	Katz, I & Lamprecht, R. 2015. J Neurochem
PICALM	Haberman, R et al., 2008. PNAS
PIGF	Cristino, A et al., 2014. Nat Commun
PIH1D1	Haberman, R et al., 2008. PNAS
PIK3C2A	Park, C et al., 2006. J Biol Chem
PIK3IP1	Maag, J et al., 2015. Front Neurosci
PIM1	Robles, Y et al., 2003. Neurobiol Learn Mem; Maag, J et al., 2015. Front Neurosci
PIM3	Park, C et al., 2006. J Biol Chem
PINK1	Park, C et al., 2006. J Biol Chem
PIP5K1A	Park, C et al., 2006. J Biol Chem
PISD	Levenson, J et al., 2004. J Neurosci
PITPNM1	Levenson, J et al., 2004. J Neurosci
PITX1	Ryan, M et al., 2011. Hippocampus
PJA2	Haberman, R et al., 2008. PNAS
PKD1	Park, C et al., 2006. J Biol Chem
PKHD1	Park, C et al., 2006. J Biol Chem
PKHD1L1	Katz, I & Lamprecht, R. 2015. J Neurochem
PKIA	Haberman, R et al., 2008. PNAS
PKLR	Park, C et al., 2006. J Biol Chem
PKM	Levenson, J et al., 2004. J Neurosci
PKNOX1	Maag, J et al., 2015. Front Neurosci
PLA2G1B	Park, C et al., 2006. J Biol Chem
PLA2G2A	Park, C et al., 2006. J Biol Chem
PLA2G2D	Katz, I & Lamprecht, R. 2015. J Neurochem
PLA2G2E	Katz, I & Lamprecht, R. 2015. J Neurochem
PLA2G4A	Maag, J et al., 2015. Front Neurosci
PLAA	Katz, I & Lamprecht, R. 2015. J Neurochem; Park, C et al., 2006. J Biol Chem
PLAC9	Katz, I & Lamprecht, R. 2015. J Neurochem
PLAGL1	Maag, J et al., 2015. Front Neurosci
PLAU	Maag, J et al., 2015. Front Neurosci
PLAUR	Park, C et al., 2006. J Biol Chem
PLCB1	Haberman, R et al., 2008. PNAS
PLD2	Park, C et al., 2006. J Biol Chem
PLEKHA2	Maag, J et al., 2015. Front Neurosci
PLEKHG1	Katz, I & Lamprecht, R. 2015. J Neurochem; Maag, J et al., 2015. Front Neurosci
PLEKHH2	Maag, J et al., 2015. Front Neurosci
PLEKHN1	Ryan, M et al., 2011. Hippocampus
PLK2	Ryan, M et al., 2011. Hippocampus; Maag, J et al., 2015. Front Neurosci
PLK3	Maag, J et al., 2015. Front Neurosci
PLLP	Sirri, A et al., 2010. Brain Res
PLP1	Katz, I & Lamprecht, R. 2015. J Neurochem
PLPP4	Maag, J et al., 2015. Front Neurosci
PLS3	Haberman, R et al., 2008. PNAS
PLTP	Park, C et al., 2006. J Biol Chem
PLXNA2	Maag, J et al., 2015. Front Neurosci
PLXNA3	Park, C et al., 2006. J Biol Chem
PLXND1	Ryan, M et al., 2011. Hippocampus; Maag, J et al., 2015. Front Neurosci
PNLIPRP1	Park, C et al., 2006. J Biol Chem
PNMA1	Maag, J et al., 2015. Front Neurosci
PNOC	Park, C et al., 2006. J Biol Chem
PNPLA1	Maag, J et al., 2015. Front Neurosci
POLD1	Park, C et al., 2006. J Biol Chem
POLE3	Park, C et al., 2006. J Biol Chem
POLM	Maag, J et al., 2015. Front Neurosci
POLR2A	Maag, J et al., 2015. Front Neurosci
POLR2H	Ryan, M et al., 2011. Hippocampus
POLR3G	Katz, I & Lamprecht, R. 2015. J Neurochem
POM121	Park, C et al., 2006. J Biol Chem
PON3	Park, C et al., 2006. J Biol Chem
POR	Katz, I & Lamprecht, R. 2015. J Neurochem
POU2F3	Katz, I & Lamprecht, R. 2015. J Neurochem
POU3F2	Ryan, M et al., 2011. Hippocampus
POU5F1	Park, C et al., 2006. J Biol Chem
PPBP	Katz, I & Lamprecht, R. 2015. J Neurochem
PPHLN1	Haberman, R et al., 2008. PNAS
PPIA	McNair, K et al., 2007. Neuroscience; Haberman, R et al., 2008. PNAS
PPIL2	Park, C et al., 2006. J Biol Chem
PPL	Maag, J et al., 2015. Front Neurosci
PPM1D	Maag, J et al., 2015. Front Neurosci
PPM1G	Park, C et al., 2006. J Biol Chem
PPM1M	Sirri, A et al., 2010. Brain Res
PPP1CB	Levenson, J et al., 2004. J Neurosci
PPP1R14A	Sirri, A et al., 2010. Brain Res
PPP1R15A	Ploski, J et al., 2010. J Neurochem; Ryan, M et al., 2011. Hippocampus; Maag, J et al., 2015. Front Neurosci
PPP1R1A	Maag, J et al., 2015. Front Neurosci
PPP1R3C	Park, C et al., 2006. J Biol Chem
PPP1R3G	Katz, I & Lamprecht, R. 2015. J Neurochem; Maag, J et al., 2015. Front Neurosci
PPP2R2D	Haberman, R et al., 2008. PNAS
PPP2R3B	Katz, I & Lamprecht, R. 2015. J Neurochem
PPP3CA	McNair, K et al., 2007. Neuroscience; Haberman, R et al., 2008. PNAS
PPP3CB	Haberman, R et al., 2008. PNAS
PPP3R1	Haberman, R et al., 2008. PNAS
PPP4C	Ryan, M et al., 2011. Hippocampus
PPRC1	Park, C et al., 2006. J Biol Chem
PPT1	Katz, I & Lamprecht, R. 2015. J Neurochem
PQBP1	Park, C et al., 2006. J Biol Chem
PRAMEF19	Park, C et al., 2006. J Biol Chem
PRAMEF20	Katz, I & Lamprecht, R. 2015. J Neurochem
PRC1	Maag, J et al., 2015. Front Neurosci
PRCC	Park, C et al., 2006. J Biol Chem
PRDM8	Maag, J et al., 2015. Front Neurosci
PRDX6	Park, C et al., 2006. J Biol Chem
PREP	Park, C et al., 2006. J Biol Chem
PREPL	Haberman, R et al., 2008. PNAS
PRG2	Park, C et al., 2006. J Biol Chem
PRG3	Park, C et al., 2006. J Biol Chem
PRICKLE1	Maag, J et al., 2015. Front Neurosci
PRKACB	Haberman, R et al., 2008. PNAS
PRKAR1A	Katz, I & Lamprecht, R. 2015. J Neurochem; Haberman, R et al., 2008. PNAS
PRKCA	Haberman, R et al., 2008. PNAS
PRKCD	Robles, Y et al., 2003. Neurobiol Learn Mem
PRKCDBP	Haberman, R et al., 2008. PNAS
PRKCZ	Park, C et al., 2006. J Biol Chem
PRKD3	Katz, I & Lamprecht, R. 2015. J Neurochem
PRLR	Sirri, A et al., 2010. Brain Res; Park, C et al., 2006. J Biol Chem
PRM1	Park, C et al., 2006. J Biol Chem
PRM2	Park, C et al., 2006. J Biol Chem
PRMT1	Katz, I & Lamprecht, R. 2015. J Neurochem
PRMT6	Ryan, M et al., 2011. Hippocampus
PROKR2	Maag, J et al., 2015. Front Neurosci
PRPH2	Park, C et al., 2006. J Biol Chem
PRR14	Katz, I & Lamprecht, R. 2015. J Neurochem
PRRC1	Katz, I & Lamprecht, R. 2015. J Neurochem
PRRC2C	Ryan, M et al., 2011. Hippocampus
PRRG2	Park, C et al., 2006. J Biol Chem
PRRX1	Park, C et al., 2006. J Biol Chem
PRSS1	Park, C et al., 2006. J Biol Chem
PRSS2	Park, C et al., 2006. J Biol Chem
PRSS3	Park, C et al., 2006. J Biol Chem
PRSS35	Maag, J et al., 2015. Front Neurosci
PRX	Park, C et al., 2006. J Biol Chem
PSAP	Park, C et al., 2006. J Biol Chem
PSKH1	Katz, I & Lamprecht, R. 2015. J Neurochem
PSMA1	Donahue, C et al., 2002. Hippocampus
PSMB2	McNair, K et al., 2007. Neuroscience; Maag, J et al., 2015. Front Neurosci
PSMB4	Park, C et al., 2006. J Biol Chem
PSMC1	Park, C et al., 2006. J Biol Chem
PSMD10	Haberman, R et al., 2008. PNAS
PSMD11	Park, C et al., 2006. J Biol Chem
PSMD13	Cristino, A et al., 2014. Nat Commun
PSMD7	Haberman, R et al., 2008. PNAS
PSME3	Park, C et al., 2006. J Biol Chem
PSPC1	Maag, J et al., 2015. Front Neurosci
PSPN	Park, C et al., 2006. J Biol Chem
PSTPIP1	Maag, J et al., 2015. Front Neurosci
PTAFR	Park, C et al., 2006. J Biol Chem; Maag, J et al., 2015. Front Neurosci
PTBP1	Ryan, M et al., 2011. Hippocampus
PTCH1	Maag, J et al., 2015. Front Neurosci
PTCHD1	Maag, J et al., 2015. Front Neurosci
PTCHD2	Maag, J et al., 2015. Front Neurosci
PTCHD4	Maag, J et al., 2015. Front Neurosci
PTCRA	Park, C et al., 2006. J Biol Chem
PTEN	Haberman, R et al., 2008. PNAS; Park, C et al., 2006. J Biol Chem
PTER	Park, C et al., 2006. J Biol Chem
PTGDS	Levenson, J et al., 2004. J Neurosci
PTGFRN	Maag, J et al., 2015. Front Neurosci
PTGS2	Ploski, J et al., 2010. J Neurochem; Ryan, M et al., 2011. Hippocampus; Maag, J et al., 2015. Front Neurosci
PTK2B	Robles, Y et al., 2003. Neurobiol Learn Mem
PTMA	Robles, Y et al., 2003. Neurobiol Learn Mem; Maag, J et al., 2015. Front Neurosci
PTOV1	Levenson, J et al., 2004. J Neurosci
PTP4A2	Haberman, R et al., 2008. PNAS
PTP4A3	Park, C et al., 2006. J Biol Chem
[truncated: 802 more rows]

## Sheet: Table S3
Supplementary Table 3. Gene Ontology - Biological Processes
GO Number	GO Term	Gene Count	% Gene Set	PValue	Genes	Fold Enrichment
GO:0006414	Translational Elongation	16	2.57649	1.03359e-06	RPL18, RPLP2, RPL36, RPS5, RPL28, RPL29, RPS28, RPL18A, RPS16, RPLP0, RPS15, RPLP1, RPL10A, RPL7A, EEFSEC, UBA52	4.79429
GO:0006412	Translation	26	4.1868	0.000103288	EIF6, RPL18, MRPS12, MRPS11, RPS6KB2, RPLP2, RPL36, MRPL12, RPS28, RPLP0, RPLP1, EIF3F, MRPL55, RPL7A, RPL10A, MRPL4, RPS5, RPL28, SARS2, RPL29, RPS16, RPL18A, MRPS18A, RPS15, EEFSEC, UBA52	2.37723
GO:0065003	Macromolecular Complex Assembly	38	6.11916	0.00130931	EIF6, HRAS, POLR2E, CALY, POLR2L, TSPAN4, AP2S1, POLR2J, POLR2I, GPAA1, H1FX, SDHAF1, TGFB1, NDUFAF3, NDUFS7, MAZ, APOE, C1QTNF1, ILK, NDUFS8, H2AFX, TUBB3, CUTA, ARL2, ATPAF2, PCBD1, HIST1H2BH, SLC9A3R1, SLC9A3R2, TARBP2, ADRM1, TAF10, P2RX4, TUBA8, MED16, IRF7, RPS15, TCEB2	1.72937
GO:0006354	RNA Elongation	8	1.28824	0.00133334	ADRM1, TAF10, POLR2E, POLR2L, POLR2J, POLR2I, TCEB2, TCEA2	4.74729
GO:0006461	Protein Complex Assembly	31	4.99195	0.00136681	HRAS, POLR2E, CALY, POLR2L, TSPAN4, AP2S1, POLR2J, POLR2I, GPAA1, TGFB1, SDHAF1, NDUFAF3, NDUFS7, MAZ, C1QTNF1, ILK, NDUFS8, TUBB3, CUTA, ARL2, ATPAF2, PCBD1, SLC9A3R1, SLC9A3R2, ADRM1, TAF10, P2RX4, TUBA8, MED16, IRF7, TCEB2	1.85779
GO:0070271	Protein Complex Biogenesis	31	4.99195	0.00136681	HRAS, POLR2E, CALY, POLR2L, TSPAN4, AP2S1, POLR2J, POLR2I, GPAA1, TGFB1, SDHAF1, NDUFAF3, NDUFS7, MAZ, C1QTNF1, ILK, NDUFS8, TUBB3, CUTA, ARL2, ATPAF2, PCBD1, SLC9A3R1, SLC9A3R2, ADRM1, TAF10, P2RX4, TUBA8, MED16, IRF7, TCEB2	1.85779
GO:0006091	Generation of Precursor Metabolites And Energy	22	3.54267	0.00167768	ATP5D, ALDOA, UQCRC1, ECH1, TXN2, CYC1, COX8A, FADS3, ATP5G2, CRAT, VGF, ATP6V1F, CYB561D2, NDUFS7, ATP6V0C, PPP1CA, ATP6V0E2, IDH3G, NDUFS8, GAA, COX6A1, GAPDH	2.12718
GO:0008654	Phospholipid Biosynthetic Process	11	1.77134	0.00194936	PGAP2, ISYNA1, CDIPT, SPHK2, MBOAT7, CD81, PEMT, GPAA1, DPM2, AGPAT2, AGPAT1	3.26376
GO:0007005	Mitochondrion Organization	13	2.0934	0.00203285	TSPO, TIMM17B, MTX1, TIMM50, SDHAF1, NDUFAF3, AIP, NDUFS7, POLRMT, GPX1, MRPL12, SHARPIN, NDUFS8	2.85095
GO:0043933	Macromolecular Complex Subunit Organization	39	6.28019	0.00222643	EIF6, HRAS, POLR2E, CALY, POLR2L, TSPAN4, AP2S1, POLR2J, POLR2I, GPAA1, H1FX, SDHAF1, TGFB1, NDUFAF3, NDUFS7, MAZ, APOE, C1QTNF1, ILK, NDUFS8, H2AFX, TUBB3, CUTA, ARL2, ATPAF2, PCBD1, HIST1H2BH, EVL, SLC9A3R1, SLC9A3R2, TARBP2, ADRM1, TAF10, P2RX4, TUBA8, MED16, IRF7, RPS15, TCEB2	1.66239
GO:0009144	Purine Nucleoside Triphosphate Metabolic Process	12	1.93237	0.00231881	ATP5D, ATP6V0C, NME4, ALDOA, ATP6V0E2, NME3, NME1, AK1, ATP5G2, DGUOK, TGFB1, ATP6V1F	2.97679
GO:0044271	Nitrogen Compound Biosynthetic Process	22	3.54267	0.00263643	ATP5D, ALDOA, PYCRL, ASPDH, TSPO, BCAT2, SPHK2, SRM, PCBD1, ATP5G2, TGFB1, APRT, ATP6V1F, ATP6V0C, NME4, P2RX4, PYCR1, OAZ1, ATP6V0E2, NME3, NME1, FPGS	2.04864
GO:0009119	Ribonucleoside Metabolic Process	7	1.12721	0.00380389	NME4, NME3, NME1, PEMT, DGUOK, PPCDC, APRT	4.60539
GO:0009141	Nucleoside Triphosphate Metabolic Process	12	1.93237	0.00403031	ATP5D, ATP6V0C, NME4, ALDOA, ATP6V0E2, NME3, NME1, AK1, ATP5G2, DGUOK, TGFB1, ATP6V1F	2.77227
GO:0006368	RNA Elongation from RNA Polymerase II Promoter	7	1.12721	0.004716	ADRM1, TAF10, POLR2E, POLR2L, POLR2J, POLR2I, TCEB2	4.4135
GO:0009116	Nucleoside Metabolic Process	8	1.28824	0.00496238	NME4, NME3, NME1, PEMT, DGUOK, FPGS, PPCDC, APRT	3.783
GO:0009206	Purine Ribonucleoside Triphosphate Biosynthetic Process	10	1.61031	0.00499965	ATP5D, ATP6V0C, NME4, ALDOA, ATP6V0E2, NME3, NME1, ATP5G2, TGFB1, ATP6V1F	3.08816
GO:0051186	Cofactor Metabolic Process	15	2.41546	0.00526471	ASPDH, TSPO, GSTT1, PPCDC, SDHAF1, COQ4, HAGH, GPX1, PGLS, G6PD, IDH3G, GPX4, VKORC1, FPGS, DCXR	2.328
GO:0008610	Lipid Biosynthetic Process	21	3.38164	0.00526637	TM7SF2, PGAP2, CDIPT, PTGES2, SPHK2, GBGT1, RNPEPL1, GPAA1, FADS3, TECR, STARD3, ISYNA1, G6PD, MBOAT7, CD81, PEMT, DPM2, AGPAT2, AGPAT1, HSD17B8, SMPD2	1.96763
GO:0009205	Purine Ribonucleoside Triphosphate Metabolic Process	11	1.77134	0.00528271	ATP5D, ATP6V0C, NME4, ALDOA, ATP6V0E2, NME3, NME1, AK1, ATP5G2, TGFB1, ATP6V1F	2.84533
GO:0009201	Ribonucleoside Triphosphate Biosynthetic Process	10	1.61031	0.00534404	ATP5D, ATP6V0C, NME4, ALDOA, ATP6V0E2, NME3, NME1, ATP5G2, TGFB1, ATP6V1F	3.05697
GO:0009145	Purine Nucleoside Triphosphate Biosynthetic Process	10	1.61031	0.00534404	ATP5D, ATP6V0C, NME4, ALDOA, ATP6V0E2, NME3, NME1, ATP5G2, TGFB1, ATP6V1F	3.05697
GO:0009199	Ribonucleoside Triphosphate Metabolic Process	11	1.77134	0.00560727	ATP5D, ATP6V0C, NME4, ALDOA, ATP6V0E2, NME3, NME1, AK1, ATP5G2, TGFB1, ATP6V1F	2.82122
GO:0033108	Mitochondrial Respiratory Chain Complex Assembly	4	0.644122	0.00627084	NDUFS7, NDUFS8, SDHAF1, NDUFAF3	10.088
GO:0009142	Nucleoside Triphosphate Biosynthetic Process	10	1.61031	0.00648815	ATP5D, ATP6V0C, NME4, ALDOA, ATP6V0E2, NME3, NME1, ATP5G2, TGFB1, ATP6V1F	2.96706
GO:0019637	Organophosphate Metabolic Process	15	2.41546	0.00655304	PGAP2, ASPDH, CDIPT, SPHK2, GPAA1, SERINC2, ISYNA1, GPX4, MBOAT7, CD81, PEMT, DPM2, AGPAT2, AGPAT1, SMPD2	2.2698
GO:0006367	Transcription Initiation from RNA Polymerase II Promoter	8	1.28824	0.00692343	TAF10, MAZ, POLR2E, POLR2L, MED16, POLR2J, IRF7, POLR2I	3.56047
GO:0006839	Mitochondrial Transport	8	1.28824	0.00749264	ATP5D, STARD3, TSPO, UCP2, MTX1, TIMM17B, SLC25A1, AIP	3.50887
GO:0007265	Ras Protein Signal Transduction	10	1.61031	0.00781174	HRAS, CDC42EP1, MAP2K2, APOE, MAPK3, MAPKAPK3, RRAS, RFXANK, RHOG, ARHGDIA	2.88228
GO:0006163	Purine Nucleotide Metabolic Process	14	2.25443	0.00873158	ATP5D, ATP6V0C, NME4, ALDOA, MPG, ATP6V0E2, NME3, NME1, AK1, ATP5G2, DGUOK, GUK1, TGFB1, ATP6V1F	2.27793
GO:0006644	Phospholipid Metabolic Process	14	2.25443	0.0103335	PGAP2, CDIPT, SPHK2, GPAA1, SERINC2, ISYNA1, MBOAT7, GPX4, CD81, PEMT, DPM2, AGPAT2, AGPAT1, SMPD2	2.22998
GO:0006732	Coenzyme Metabolic Process	12	1.93237	0.0124954	HAGH, COQ4, ASPDH, GPX1, PGLS, IDH3G, G6PD, GPX4, GSTT1, FPGS, PPCDC, DCXR	2.37365
GO:0006749	Glutathione Metabolic Process	5	0.805153	0.0127461	HAGH, GPX1, G6PD, GPX4, GSTT1	5.40428
GO:0006739	NADP Metabolic Process	4	0.644122	0.014476	ASPDH, PGLS, G6PD, DCXR	7.566
GO:0009152	Purine Ribonucleotide Biosynthetic Process	10	1.61031	0.0152429	ATP5D, ATP6V0C, NME4, ALDOA, ATP6V0E2, NME3, NME1, ATP5G2, TGFB1, ATP6V1F	2.58667
GO:0009150	Purine Ribonucleotide Metabolic Process	11	1.77134	0.0159846	ATP5D, ATP6V0C, NME4, ALDOA, ATP6V0E2, NME3, NME1, AK1, ATP5G2, TGFB1, ATP6V1F	2.41235
GO:0043623	Cellular Protein Complex Assembly	12	1.93237	0.0184431	ARL2, NDUFS7, ADRM1, ATPAF2, TUBA8, CALY, AP2S1, NDUFS8, SDHAF1, TUBB3, TGFB1, NDUFAF3	2.24178
GO:0046486	Glycerolipid Metabolic Process	12	1.93237	0.0184431	SERINC2, PGAP2, GPX1, CDIPT, APOE, CD81, PEMT, GPAA1, DPM2, PNPLA2, AGPAT2, AGPAT1	2.24178
GO:0042254	Ribosome Biogenesis	10	1.61031	0.0195275	EIF6, TBL3, RPS28, RPS16, RPLP0, RPS15, EXOSC5, FBLL1, RPL7A, IMP4	2.48065
GO:0006352	Transcription Initiation	8	1.28824	0.0195287	TAF10, MAZ, POLR2E, POLR2L, MED16, POLR2J, IRF7, POLR2I	2.91701
GO:0034470	ncRNA Processing	13	2.0934	0.0212161	RPP25, TBL3, EXOSC5, TRPT1, TARBP2, RPS28, RPS16, ADAT3, CTU2, RPS15, FBLL1, IMP4, POP7	2.10391
GO:0009260	Ribonucleotide Biosynthetic Process	10	1.61031	0.0214643	ATP5D, ATP6V0C, NME4, ALDOA, ATP6V0E2, NME3, NME1, ATP5G2, TGFB1, ATP6V1F	2.44064
GO:0009259	Ribonucleotide Metabolic Process	11	1.77134	0.0237235	ATP5D, ATP6V0C, NME4, ALDOA, ATP6V0E2, NME3, NME1, AK1, ATP5G2, TGFB1, ATP6V1F	2.26465
GO:0046474	Glycerophospholipid Biosynthetic Process	7	1.12721	0.024336	PGAP2, CD81, PEMT, GPAA1, DPM2, AGPAT2, AGPAT1	3.11541
GO:0006733	Oxidoreduction Coenzyme Metabolic Process	6	0.966184	0.027802	COQ4, ASPDH, PGLS, IDH3G, G6PD, DCXR	3.492
GO:0034621	Cellular Macromolecular Complex Subunit Organization	20	3.22061	0.0278506	ARL2, EIF6, ATPAF2, CALY, AP2S1, HIST1H2BH, H1FX, EVL, TGFB1, SDHAF1, NDUFAF3, NDUFS7, TARBP2, ADRM1, TUBA8, MAZ, RPS15, NDUFS8, H2AFX, TUBB3	1.69546
GO:0044092	Negative Regulation of Molecular Function	19	3.05958	0.0284407	GPS1, PALM, CST3, UBE2C, SIGIRR, GPS2, TARBP2, GPX1, NOSIP, AKT1S1, AES, PSMC4, HRH3, APOE, ILK, ID3, MAPK8IP1, UBA52, PSMD8	1.7216
GO:0022604	Regulation of Cell Morphogenesis	10	1.61031	0.0293303	ALDOA, PALM, CDC42EP2, METRN, CDC42EP1, APOE, ILK, RTN4R, ARHGDIA, TGFB1	2.31023
GO:0006518	Peptide Metabolic Process	6	0.966184	0.0298972	HAGH, GPX1, G6PD, GPX4, GSTT1, DNPEP	3.42611
GO:0006351	Transcription, DNA-Dependent	17	2.73752	0.0326858	DEAF1, POLR2E, POLR2L, SNAPC2, POLR2J, POLR2I, FEV, POLRMT, TAF10, ADRM1, MAZ, MRPL12, MED16, IRF7, TCEB2, TCEA2, ZNF219	1.76194
GO:0006228	UTP Biosynthetic Process	3	0.483092	0.0334857	NME4, NME3, NME1	10.088
GO:0006183	GTP Biosynthetic Process	3	0.483092	0.0334857	NME4, NME3, NME1	10.088
GO:0046051	UTP Metabolic Process	3	0.483092	0.0334857	NME4, NME3, NME1	10.088
GO:0034622	Cellular Macromolecular Complex Assembly	18	2.89855	0.0348458	ARL2, EIF6, ATPAF2, CALY, AP2S1, HIST1H2BH, H1FX, SDHAF1, TGFB1, NDUFAF3, NDUFS7, TARBP2, ADRM1, TUBA8, RPS15, NDUFS8, H2AFX, TUBB3	1.71306
GO:0006790	Sulfur Metabolic Process	9	1.44928	0.0363197	HAGH, GAL3ST3, GPX1, G6PD, CHST12, GPX4, CHST8, PEMT, GSTT1	2.36849
GO:0032774	RNA Biosynthetic Process	17	2.73752	0.0366258	DEAF1, POLR2E, POLR2L, SNAPC2, POLR2J, POLR2I, FEV, POLRMT, TAF10, ADRM1, MAZ, MRPL12, MED16, IRF7, TCEB2, TCEA2, ZNF219	1.73813
GO:0016072	rRNA Metabolic Process	8	1.28824	0.0391667	TBL3, RPS28, RPS16, RPS15, EXOSC5, FBLL1, IMP4, DEDD2	2.522
GO:0006241	CTP Biosynthetic Process	3	0.483092	0.0409589	NME4, NME3, NME1	9.07919
GO:0009209	Pyrimidine Ribonucleoside Triphosphate Biosynthetic Process	3	0.483092	0.0409589	NME4, NME3, NME1	9.07919
GO:0010257	NADH Dehydrogenase Complex Assembly	3	0.483092	0.0409589	NDUFS7, NDUFS8, NDUFAF3	9.07919
GO:0032981	Mitochondrial Respiratory Chain Complex I Assembly	3	0.483092	0.0409589	NDUFS7, NDUFS8, NDUFAF3	9.07919
GO:0009208	Pyrimidine Ribonucleoside Triphosphate Metabolic Process	3	0.483092	0.0409589	NME4, NME3, NME1	9.07919
GO:0046036	CTP Metabolic Process	3	0.483092	0.0409589	NME4, NME3, NME1	9.07919
GO:0006650	Glycerophospholipid Metabolic Process	9	1.44928	0.0413172	SERINC2, PGAP2, CDIPT, CD81, PEMT, GPAA1, DPM2, AGPAT2, AGPAT1	2.30827
GO:0043086	Negative Regulation of Catalytic Activity	16	2.57649	0.0414136	GPS1, PALM, CST3, UBE2C, GPS2, GPX1, TARBP2, NOSIP, AKT1S1, PSMC4, HRH3, APOE, ILK, MAPK8IP1, UBA52, PSMD8	1.7481
GO:0034660	ncRNA Metabolic Process	14	2.25443	0.0415244	RPP25, TBL3, EXOSC5, TRPT1, SARS2, RPS28, RPS16, ADAT3, RPS15, CTU2, FBLL1, IMP4, POP7, DEDD2	1.84216
GO:0046496	Nicotinamide Nucleotide Metabolic Process	5	0.805153	0.0418558	ASPDH, PGLS, IDH3G, G6PD, DCXR	3.783
GO:0015986	ATP Synthesis Coupled Proton Transport	5	0.805153	0.0418558	ATP5D, ATP6V0C, ATP6V0E2, ATP5G2, ATP6V1F	3.783
GO:0006769	Nicotinamide Metabolic Process	5	0.805153	0.0418558	ASPDH, PGLS, IDH3G, G6PD, DCXR	3.783
GO:0015985	Energy Coupled Proton Transport, Down Electrochemical Gradient	5	0.805153	0.0418558	ATP5D, ATP6V0C, ATP6V0E2, ATP5G2, ATP6V1F	3.783
GO:0032268	Regulation of Cellular Protein Metabolic Process	24	3.86473	0.0425566	F12, AURKAIP1, PKN1, UBE2C, RPS5, TGFB1, TIMP1, TARBP2, EIF4EBP1, G6PD, PSMC4, PLK1, APOE, CD81, MAP3K10, PEMT, BCL3, HSPB1, MAPK8IP1, MLST8, VPS28, EEFSEC, UBA52, PSMD8	1.53235
GO:0006119	Oxidative Phosphorylation	8	1.28824	0.0430322	ATP5D, ATP6V0C, NDUFS7, ATP6V0E2, UQCRC1, NDUFS8, ATP5G2, ATP6V1F	2.47053
GO:0018130	Heterocycle Biosynthetic Process	6	0.966184	0.0445334	PYCRL, PYCR1, TSPO, PCBD1, FPGS, APRT	3.07769
GO:0009820	Alkaloid Metabolic Process	5	0.805153	0.0452195	ASPDH, PGLS, IDH3G, G6PD, DCXR	3.69073
GO:0006575	Cellular Amino Acid Derivative Metabolic Process	11	1.77134	0.0483046	HAGH, GPX1, G6PD, OAZ1, SRM, LY6E, GPX4, PEMT, GSTT1, GAMT, FPGS	2.00544
GO:0045017	Glycerolipid Biosynthetic Process	7	1.12721	0.0483155	PGAP2, CD81, PEMT, GPAA1, DPM2, AGPAT2, AGPAT1	2.6481
GO:0019362	Pyridine Nucleotide Metabolic Process	5	0.805153	0.0487299	ASPDH, PGLS, IDH3G, G6PD, DCXR	3.60286
GO:0051897	Positive Regulation of Protein Kinase B Signaling Cascade	3	0.483092	0.0489898	GPX1, ILK, TGFB1	8.25381
GO:0042274	Ribosomal Small Subunit Biogenesis	3	0.483092	0.0489898	RPS28, RPS16, RPS15	8.25381
GO:0015992	Proton Transport	6	0.966184	0.0502152	ATP5D, ATP6V0C, ATP6V0E2, UCP2, ATP5G2, ATP6V1F	2.97679
GO:0019318	Hexose Metabolic Process	12	1.93237	0.0533853	ALDOA, GALK1, PPP1CA, PGLS, G6PD, GAA, GALE, TSTA3, BAD, GAPDH, DCXR, G6PC3	1.8915
GO:0034404	Nucleobase, Nucleoside And Nucleotide Biosynthetic Process	12	1.93237	0.0550197	ATP5D, ATP6V0C, NME4, ALDOA, ASPDH, ATP6V0E2, NME3, NME1, ATP5G2, TGFB1, APRT, ATP6V1F	1.8817
GO:0034654	Nucleobase, Nucleoside, Nucleotide And Nucleic Acid Biosynthetic Process	12	1.93237	0.0550197	ATP5D, ATP6V0C, NME4, ALDOA, ASPDH, ATP6V0E2, NME3, NME1, ATP5G2, TGFB1, APRT, ATP6V1F	1.8817
GO:0033554	Cellular Response to Stress	27	4.34783	0.0551763	XRCC3, MRPS11, MGMT, GPX1, ACD, MAP1LC3A, PCBP4, GPX4, BCL3, H2AFX, RTN4RL2, NTHL1, RTEL1, GPS1, PGAP2, PKN1, GPS2, PNKP, MPG, PYCR1, POLD4, G6PD, IRF7, POLD2, MAP3K10, CTSD, MAPK8IP1	1.44369
GO:0046165	Alcohol Biosynthetic Process	5	0.805153	0.0561883	ISYNA1, G6PD, SPHK2, TSTA3, G6PC3	3.43909
GO:0006818	Hydrogen Transport	6	0.966184	0.0563033	ATP5D, ATP6V0C, ATP6V0E2, UCP2, ATP5G2, ATP6V1F	2.88228
GO:0006164	Purine Nucleotide Biosynthetic Process	10	1.61031	0.0563268	ATP5D, ATP6V0C, NME4, ALDOA, ATP6V0E2, NME3, NME1, ATP5G2, TGFB1, ATP6V1F	2.04486
GO:0008284	Positive Regulation of Cell Proliferation	21	3.38164	0.0568721	HRAS, FGFR4, CAPNS1, SPHK2, PGF, CRIP2, ROGDI, CNTFR, MFGE8, TNFSF12, PRRX2, TGFB1, TIMP1, VEGFB, POLD4, HRH3, NME1, ILK, CD81, RHOG, AGPAT1	1.53513
GO:0046039	GTP Metabolic Process	3	0.483092	0.0575336	NME4, NME3, NME1	7.566
GO:0009148	Pyrimidine Nucleoside Triphosphate Biosynthetic Process	3	0.483092	0.0575336	NME4, NME3, NME1	7.566
GO:0046034	ATP Metabolic Process	8	1.28824	0.0584607	ATP5D, ATP6V0C, ALDOA, ATP6V0E2, AK1, ATP5G2, TGFB1, ATP6V1F	2.30583
GO:0044275	Cellular Carbohydrate Catabolic Process	7	1.12721	0.0614961	ALDOA, PGLS, G6PD, GAA, GALE, BAD, GAPDH	2.49233
GO:0006396	RNA Processing	26	4.1868	0.0622947	RPP25, RALY, TBL3, POLR2E, NOL3, ZMAT5, POLR2L, POLR2J, POLR2I, EXOSC5, TRPT1, SF3B5, NAA38, TARBP2, RPS28, RPS16, ADAT3, RPS15, CTU2, FBLL1, LSM10, LSM2, RPL10A, IMP4, DEDD2, POP7	1.43851
GO:0005996	Monosaccharide Metabolic Process	13	2.0934	0.0641886	ALDOA, GAL3ST3, BAD, G6PC3, GALK1, PPP1CA, PGLS, G6PD, GAA, GALE, TSTA3, GAPDH, DCXR	1.77222
GO:0009440	Cyanate Catabolic Process	2	0.322061	0.0648527	TST, MPST	30.264
GO:0002268	Follicular Dendritic Cell Differentiation	2	0.322061	0.0648527	BCL3, NFKB2	30.264
GO:0009439	Cyanate Metabolic Process	2	0.322061	0.0648527	TST, MPST	30.264
GO:0048298	Positive Regulation of Isotype Switching to IgA Isotypes	2	0.322061	0.0648527	TNFSF12, TGFB1	30.264
GO:0002266	Follicular Dendritic Cell Activation	2	0.322061	0.0648527	BCL3, NFKB2	30.264
GO:0048296	Regulation of Isotype Switching to IgA Isotypes	2	0.322061	0.0648527	TNFSF12, TGFB1	30.264
GO:0046907	Intracellular Transport	30	4.83092	0.066003	ATP5D, TSPO, CLTB, AP2S1, ABCD1, MTX1, TIMM17B, KATNB1, USE1, NAPA, TGFB1, AIP, STARD3, ACD, APOE, BLOC1S3, MYL6B, BLOC1S1, BCL3, SLC25A1, STX10, FTL, RAMP2, ATG4D, MAP1S, UCP2, RPS15, THOC6, TRAPPC1, SSR4	1.38192
GO:0006469	Negative Regulation of Protein Kinase Activity	7	1.12721	0.0673091	GPS1, TARBP2, AKT1S1, APOE, ILK, MAPK8IP1, GPS2	2.43503
GO:0031346	Positive Regulation of Cell Projection Organization	5	0.805153	0.0684558	CDC42EP2, METRN, CDC42EP1, ILK, ARHGDIA	3.21957
GO:0042278	Purine Nucleoside Metabolic Process	4	0.644122	0.0690918	PEMT, DGUOK, PPCDC, APRT	4.17434
GO:0046128	Purine Ribonucleoside Metabolic Process	4	0.644122	0.0690918	PEMT, DGUOK, PPCDC, APRT	4.17434
GO:0044270	Nitrogen Compound Catabolic Process	6	0.966184	0.0696963	ATP5D, TST, ASPDH, MPG, NTHL1, MPST	2.71021
GO:0031344	Regulation of Cell Projection Organization	7	1.12721	0.0734311	CDC42EP2, METRN, CDC42EP1, APOE, ILK, RTN4R, ARHGDIA	2.38031
GO:0006754	ATP Biosynthetic Process	7	1.12721	0.0734311	ATP5D, ATP6V0C, ALDOA, ATP6V0E2, ATP5G2, TGFB1, ATP6V1F	2.38031
GO:0022613	Ribonucleoprotein Complex Biogenesis	11	1.77134	0.0747069	EIF6, TARBP2, TBL3, RPS28, RPS16, RPLP0, RPS15, EXOSC5, FBLL1, RPL7A, IMP4	1.84947
GO:0009147	Pyrimidine Nucleoside Triphosphate Metabolic Process	3	0.483092	0.0759927	NME4, NME3, NME1	6.48514
GO:0033673	Negative Regulation of Kinase Activity	7	1.12721	0.0766077	GPS1, TARBP2, AKT1S1, APOE, ILK, MAPK8IP1, GPS2	2.35387
GO:0051130	Positive Regulation of Cellular Component Organization	11	1.77134	0.0768811	CDC42EP2, METRN, SORBS3, CALY, CDC42EP1, ILK, KATNB1, MFGE8, MLST8, ARHGDIA, TGFB1	1.83925
GO:0019320	Hexose Catabolic Process	6	0.966184	0.076996	ALDOA, PGLS, G6PD, GALE, BAD, GAPDH	2.63165
GO:0034220	Ion Transmembrane Transport	5	0.805153	0.077338	ATP5D, ATP6V0C, ATP6V0E2, ATP5G2, ATP6V1F	3.08816
GO:0006916	Anti-Apoptosis	12	1.93237	0.0796042	PGAP2, GPX1, NOL3, AKT1S1, SPHK2, APOE, HSPB1, MAPK8IP1, UBA52, RTEL1, ARHGDIA, GSTP1	1.76295
GO:0019221	Cytokine-Mediated Signaling Pathway	6	0.966184	0.0807947	PLP2, SH2B2, CNTFR, BAD, PTPRN, TRADD	2.59406
GO:0051052	Regulation of DNA Metabolic Process	8	1.28824	0.0827461	HRAS, ACD, H2AFX, ID3, TNFSF12, RTEL1, TGFB1, CDT1	2.12379
GO:0006364	rRNA Processing	7	1.12721	0.0831907	TBL3, RPS28, RPS16, RPS15, EXOSC5, FBLL1, IMP4	2.30269
GO:0046365	Monosaccharide Catabolic Process	6	0.966184	0.0846916	ALDOA, PGLS, G6PD, GALE, BAD, GAPDH	2.55752
GO:0032270	Positive Regulation of Cellular Protein Metabolic Process	13	2.0934	0.0848808	F12, AURKAIP1, UBE2C, TGFB1, PSMC4, APOE, PLK1, CD81, PEMT, BCL3, MLST8, PSMD8, UBA52	1.68855
GO:0008272	Sulfate Transport	3	0.483092	0.0858297	TST, SLC26A6, MPST	6.0528
GO:0001938	Positive Regulation of Endothelial Cell Proliferation	3	0.483092	0.0858297	POLD4, PGF, TNFSF12	6.0528
GO:0009220	Pyrimidine Ribonucleotide Biosynthetic Process	3	0.483092	0.0858297	NME4, NME3, NME1	6.0528
GO:0006662	Glycerol Ether Metabolic Process	5	0.805153	0.0867665	GPX1, CDIPT, TXN2, APOE, PNPLA2	2.96706
GO:0006366	Transcription from RNA Polymerase II Promoter	13	2.0934	0.0870696	DEAF1, ADRM1, TAF10, MAZ, POLR2E, POLR2L, SNAPC2, MED16, IRF7, POLR2J, POLR2I, TCEB2, FEV	1.68133
GO:0001936	Regulation of Endothelial Cell Proliferation	4	0.644122	0.0873536	POLD4, PGF, APOE, TNFSF12	3.783
GO:0009165	Nucleotide Biosynthetic Process	11	1.77134	0.0883385	ATP5D, ATP6V0C, NME4, ALDOA, ASPDH, ATP6V0E2, NME3, NME1, ATP5G2, TGFB1, ATP6V1F	1.78981
GO:0006979	Response to Oxidative Stress	10	1.61031	0.0930806	PNKP, PYCR1, GPX1, G6PD, ATOX1, TXN2, APOE, UCP2, GPX4, NDUFS8	1.84536
GO:0043405	Regulation of Map Kinase Activity	9	1.44928	0.0947027	GPS1, APOE, ILK, CD81, MAP3K10, PKN1, MAPK8IP1, TGFB1, GPS2	1.93174
GO:0046939	Nucleotide Phosphorylation	2	0.322061	0.0956878	PNKP, NME1	20.176
GO:0001961	Positive Regulation of Cytokine-Mediated Signaling Pathway	2	0.322061	0.0956878	AGPAT2, AGPAT1	20.176
GO:0015870	Acetylcholine Transport	2	0.322061	0.0956878	ARL2, SLC18A3	20.176
GO:0006307	DNA Dealkylation	2	0.322061	0.0956878	MPG, MGMT	20.176
GO:0001959	Regulation of Cytokine-Mediated Signaling Pathway	3	0.483092	0.0960231	AGPAT2, SIGIRR, AGPAT1	5.6745
GO:0009218	Pyrimidine Ribonucleotide Metabolic Process	3	0.483092	0.0960231	NME4, NME3, NME1	5.6745
GO:0018904	Organic Ether Metabolic Process	5	0.805153	0.0967237	GPX1, CDIPT, TXN2, APOE, PNPLA2	2.85509
GO:0051348	Negative Regulation of Transferase Activity	7	1.12721	0.0972656	GPS1, TARBP2, AKT1S1, APOE, ILK, MAPK8IP1, GPS2	2.20675
GO:0051129	Negative Regulation of Cellular Component Organization	9	1.44928	0.0976438	EIF4EBP1, ACD, AURKAIP1, RTN4R, CST3, KATNB1, MAD2L2, ARHGDIA, TGFB1	1.91814

## Sheet: Table S4
Supplementary Table 4. Gene Ontology - KEGG Pathways
KEGG Number	KEGG Pathway	Count	% Gene Set	PValue	Genes	Fold Enrichment
hsa03010	Ribosome	15	2.41546	3.14452e-06	RPL18, RPL36, RPLP2, RPS5, RPL28, RPL29, RPS28, RPL18A, RPS16, RPLP0, RPS15, RPLP1, RPL10A, RPL7A, UBA52	4.59018
hsa05016	Huntington's Disease	16	2.57649	0.002762	ATP5D, CLTB, UQCRC1, POLR2E, POLR2L, NDUFA4L2, AP2S1, POLR2J, COX8A, CYC1, POLR2I, ATP5G2, NDUFS7, GPX1, NDUFS8, COX6A1	2.36649
hsa00230	Purine Metabolism	14	2.25443	0.00443717	POLR2E, POLR2L, POLR2J, AK1, POLR2I, DGUOK, APRT, NME4, POLD4, NME3, PDE6D, NME1, POLD2, GUK1	2.43609
hsa00240	Pyrimidine Metabolism	10	1.61031	0.00860847	NME4, POLD4, POLR2E, NME3, POLR2L, NME1, POLR2J, POLD2, POLR2I, TK1	2.80242
hsa00190	Oxidative Phosphorylation	12	1.93237	0.00889558	ATP5D, ATP6V0C, NDUFS7, ATP6V0E2, UQCRC1, NDUFA4L2, NDUFS8, CYC1, COX8A, COX6A1, ATP5G2, ATP6V1F	2.45751
hsa00480	Glutathione Metabolism	7	1.12721	0.0101675	GPX1, G6PD, SRM, OPLAH, GPX4, GSTT1, GSTP1	3.72723
hsa05010	Alzheimer's Disease	13	2.0934	0.0182187	ATP5D, NDUFS7, UQCRC1, NDUFA4L2, APOE, MAPK3, NDUFS8, CYC1, COX8A, COX6A1, ATP5G2, BAD, GAPDH	2.12331
hsa04370	VEGF Signaling Pathway	8	1.28824	0.0211643	HRAS, SPHK2, MAP2K2, RAC3, MAPK3, MAPKAPK3, HSPB1, BAD	2.83979
hsa04150	mTOR Signaling Pathway	6	0.966184	0.0434536	VEGFB, EIF4EBP1, PGF, MAPK3, RPS6KB2, MLST8	3.07189
hsa05211	Renal Cell Carcinoma	7	1.12721	0.0456148	VEGFB, HRAS, PGF, MAP2K2, MAPK3, TCEB2, TGFB1	2.6623
hsa05012	Parkinson's Disease	10	1.61031	0.049103	ATP5D, NDUFS7, UQCRC1, NDUFA4L2, NDUFS8, CYC1, COX8A, UBE2L6, COX6A1, ATP5G2	2.07992
hsa05221	Acute Myeloid Leukemia	6	0.966184	0.0642085	HRAS, EIF4EBP1, MAP2K2, MAPK3, RPS6KB2, BAD	2.75411
hsa00030	Pentose Phosphate Pathway	4	0.644122	0.0646087	ALDOA, PGLS, G6PD, TKT	4.25969
hsa05219	Bladder Cancer	5	0.805153	0.0701614	VEGFB, HRAS, PGF, MAP2K2, MAPK3	3.16941
hsa03020	RNA Polymerase	4	0.644122	0.0849269	POLR2E, POLR2L, POLR2J, POLR2I	3.80329

## Sheet: Table S5
Supplementary Table 5. Enriched TFBS
Transcription Factor	JASPAR ID	Class	Family	GC Content	Target Gene Hits	Target TFBS Hits	Target TFBS Nucleotide Rate	Background TFBS Nucleotide Rate	Z-Score	Ratio (Target Rate/Background Rate)
ESR1	MA0112.2	Zinc-coordinating	Hormone-nuclear Receptor	0.594	23	23	0.000566	0.000213	21.714	2.65728
Zfx	MA0146.1	Zinc-coordinating	BetaBetaAlpha-zinc finger	0.749	412	1801	0.031	0.0142	127.532	2.1831
INSM1	MA0155.1	Zinc-coordinating	BetaBetaAlpha-zinc finger	0.667	325	845	0.0125	0.00632	69.898	1.97785
NHLH1	MA0048.1	Zipper-Type	Helix-Loop-Helix	0.674	243	470	0.00694	0.00351	52.175	1.97721
PLAG1	MA0163.1	Zinc-coordinating	BetaBetaAlpha-zinc finger	0.798	90	118	0.00203	0.00105	27.288	1.93333
SP1	MA0079.2	Zinc-coordinating	BetaBetaAlpha-zinc finger	0.82	453	3765	0.0463	0.0244	127.809	1.89754
Zfp423	MA0116.1	Zinc-coordinating	BetaBetaAlpha-zinc finger	0.679	243	464	0.00856	0.00452	54.241	1.89381
Klf4	MA0039.2	Zinc-coordinating	BetaBetaAlpha-zinc finger	0.771	489	4136	0.0509	0.027	133.043	1.88519
NFKB1	MA0105.1	Ig-fold	Rel	0.758	183	287	0.00388	0.00212	34.671	1.83019
Egr1	MA0162.1	Zinc-coordinating	BetaBetaAlpha-zinc finger	0.739	274	565	0.00764	0.00418	48.459	1.82775
CTCF	MA0139.1	Zinc-coordinating	BetaBetaAlpha-zinc finger	0.645	129	172	0.00402	0.0022	34.991	1.82727
RREB1	MA0073.1	Zinc-coordinating	BetaBetaAlpha-zinc finger	0.623	67	82	0.00202	0.00111	24.721	1.81982
Tcfcp2l1	MA0145.1	Other	CP2	0.609	384	1372	0.0236	0.0132	82.352	1.78788
ESR2	MA0258.1	Zinc-coordinating	Hormone-nuclear Receptor	0.546	91	112	0.00248	0.00139	26.423	1.78417
GABPA	MA0062.2	Winged Helix-Turn-Helix	Ets	0.647	366	912	0.0123	0.00691	59.074	1.78003
RXR::RAR_DR5	MA0159.1	Zinc-coordinating	Hormone-nuclear Receptor	0.535	56	62	0.0013	0.000732	18.806	1.77596
HIF1A::ARNT	MA0259.1	Zipper-Type	Helix-Loop-Helix	0.657	410	1638	0.0161	0.00921	65.107	1.7481
Myc	MA0147.1	Zipper-Type	Helix-Loop-Helix	0.686	319	784	0.00964	0.00554	49.869	1.74007
Mycn	MA0104.2	Zipper-Type	Helix-Loop-Helix	0.699	332	811	0.00997	0.00573	50.761	1.73997
Myf	MA0055.1	Zipper-Type	Helix-Loop-Helix	0.609	360	1106	0.0163	0.00955	62.783	1.70681
Pax5	MA0014.1	Helix-Turn-Helix	Homeo	0.575	54	57	0.0014	0.000824	18.129	1.69903
PPARG::RXRA	MA0065.2	Zinc-coordinating	Hormone-nuclear Receptor	0.547	227	435	0.00802	0.00478	42.442	1.67782
EBF1	MA0154.1	Zipper-Type	Helix-Loop-Helix	0.648	390	1520	0.0187	0.0114	62.471	1.64035
ELK4	MA0076.1	Winged Helix-Turn-Helix	Ets	0.583	235	370	0.00409	0.00252	28.242	1.62302
MYC::MAX	MA0059.1	Zipper-Type	Helix-Loop-Helix	0.602	131	169	0.00229	0.00147	19.276	1.55782
MZF1_1-4	MA0056.1	Zinc-coordinating	BetaBetaAlpha-zinc finger	0.725	513	7484	0.0552	0.0355	96.009	1.55493
ZNF354C	MA0130.1	Zinc-coordinating	BetaBetaAlpha-zinc finger	0.615	516	7542	0.0556	0.0361	94.395	1.54017
Arnt	MA0004.1	Zipper-Type	Helix-Loop-Helix	0.642	262	529	0.0039	0.00255	24.214	1.52941
HNF4A	MA0114.1	Zinc-coordinating	Hormone-nuclear Receptor	0.522	219	397	0.00635	0.00416	30.593	1.52644
